# Supplementary material for: Genomics of ecological adaptation in Canary Island Descurainia (Brassicaceae) and comparisons with other Brassicaceae
Source: Ecol Evol. 2024 Aug 8;14(8):e70144. doi: 10.1002/ece3.70144 (PMC11307170; doi:10.1002/ece3.70144)
Supplement: Supplementary file 2 — Table S1.–S12. [file ECE3-14-e70144-s002.xlsx]

## Sheet: ST1 Sequencing
Table S1 - Subread statistics for PacBio reads and Illumina reads before and after filtering
Library	Raw # reads	Raw Average subread length	Coverage*	Filtered # reads (% retained)	Filtered Average subread length
Illumina Reads	111812151	150	83	110,541,447 (98.86)	140
Pac-Bio	515738	7067	18	NA	NA
*Coverage of raw reads

## Sheet: ST2 Species
Table S2 - Summary of taxa and genome datasets for comparison genomics analyses, obtained from The Brassicaceae Database (BRAD v.3.0; http://brassicadb.cn; Chen et al., 2022) or Phytozome (http://phytozome.jgi.doe.gov/).
ID	Taxon	Reference		Assembly size (Mb)	Scaffold N50 (Mb)	Protein-coding genes	Phytozome ID
1	Aethionema arabicum	Fernandez-Pozo et al. (2021)	Plant Journal 106, 275-293	192.49	1.24	18312
2	Arabidopsis halleri	Briskine et al. (2017)	Molecular Ecology Resources 17, 1025– 1036.	196	0.71	25328
3	Arabidopsis lyrata	Hu et al. (2011)	Nature Genetics 43, 476–481	206.67	24.46	32667
4	Arabidopsis thaliana	Cheng et al. (2017)	Plant Journal 89, 789-804	120	33.1	27379
5	Boechera retrofracra	Kliver et al. (2018)	Genes 9, 185	227	2.3	27048
6	Boechera stricta✝	Chen et al. (2022)	Nucleic Acids Research 50, D1432–D1441	189	2.2	27416	278
7	Camelina sativa	Kagale et al. (2014)	Nature Communications 5, 3706	547.65	0.99	15937
8	Capsella grandiflora✝	Chen et al. (2022)	Nucleic Acids Research 50, D1432–D1441	105	0.11	26561	266
9	Capsella rubella	Slotte et al. (2013)	Nature Genetics 45, 831–835	133.06	15.04	26521
10	Cardamine hirsuta	Gan et al. (2016)	Nature Plants 2, 16167	198	0.5	29458
11	Descurainia sophioides✝	Chen et al. (2022)	Nucleic Acids Research 50, D1432–D1441	128	1.8	28032	482
12	Leavenworthia alabamica	Haudry et al. (2013)	Nature Genetics 45, 891–898	243	0.5	30343
	✝ Genome is unpublished; data sourced from Phytozome V13

## Sheet: ST3 Genus pairs
Table S3 - Time calibration used for MCMCtree (PAML), obtained from TIMETREE5 (Kumar et al., 2022)
Taxon 1	Taxon 2	Age Range (MYA)
Capsella	Camelina	1.1 - 9.3
Camelina	Boechera	10.0 - 21.2
Arabidopsis	Boechera	10.0 - 21.2
Descurainia	Arabidopsis	20.0 – 28.7
Descurainia	Cardamine	20.0 – 28.7
Descurainia	Aethionema	32.4 - 45.0

## Sheet: ST4 DBG2OLC
Table S4 - The parameters for the highest-quality hybrid draft do novo assembly of Descurainia millefolia with the hybrid assembler DBG2OLC.
Software	Parameter
Sparse Assembler	NodeCovTh	4
	EdgeCovTh	1
	k	119
	g	15
DBG2OLC	k	17
	KmerCovTh	2
	MinOverlap	20
	AdaptiveTh	0.001

## Sheet: ST5 Genome completeness
Table S5 - BUSCO summary statistics for our assembled reference genome of Descurainia millefolia using the embryophyta09 lineage dataset
Complete BUSCOs	1406 (97.6)
Complete and single-copy BUSCOs	1330 (92.4)
Complete and duplicated BUSCOs	76 (5.3)
Fragmented BUSCOs	9 (0.6)
Missing BUSCOs	25 (1.7)
Total BUSCO groups searched	1440

## Sheet: ST6 Genome Repeats
Table S6 - Summary of the RepeatMasker analysis of the D. millefolia genome using Dfam_3.0 and RepBase-20170127 repeat database
Repeat element	# elements	bps occupied	percentage of genome (%)
Total Retroelements	14514	15514963	8.63
SINEs	158	345697	0.19
Penelope	0	0	0
LINEs	4616	2274049	1.27
CRE/SLACS	0	0	0
L2/CR1/Rex	0	0	0
R1/LOA/Jockey	91	61780	0.03
R2/R4/NeSL	0	0	0
RTE/Bov-B	0	0	0
L1/CIN4	4525	2212269	1.23
LTR elements	9740	11925116	7.18
BEL/Pao	46	6164	0
Ty1/Copia	3078	3566548	1.98
Gypsy/DIRS1	6138	8310121	4.62
Retroviral	54	42283	0.02
Total DNA transposons	4424	2280628	1.27
hobo-Activator	665	324811	0.18
Tc1-IS630-Pogo	1270	373490	0.21
En-Spm	0	0	0
MuDR-IS905	1088	675227	0.38
PiggyBac	0	0	0
Tourist/Harbinger	0	0	0
Other (Mirage, P-element, Transib)	2	0	0
Rolling-circles	3019	1237974	0.69
Unclassified:	96884	28304358	15.75
Total interspersed repeats		46099949	25.66
Small RNA:	354	833592	0.46
Satellites:	106	15705	0.01
Simple repeats	47941	1922624	1.07
Low complexity	11743	577371	0.32
Tandem Repeats*	30932
*TandemRepeat Masker

## Sheet: ST7 reads+mapping
Table S7 - Sumary of the processing, filtering and mapping of whole-genome sequencing reads
Species	Study ID	Island1	DNA_sample	N trimmed reads	% reads retained	% mapped reads	Coverage	Mean Depth
D. artemisioides	1	GC	art63	36474166	95.2409	95.772	99.7483	30.2222
D. bourgaeana	6	TEN	bour18	40218230	73.8147	99.493	99.5736	37.125
D. bourgaeana	7	TEN	bour1629	33657110	94.901	99.599	99.5448	31.3034
D. gilva	8	LP	gil83	38200740	93.3899	99.732	99.5963	33.8011
D. gilva	9	LP	gil110	37049276	95.0622	99.581	99.5779	34.6695
D. gonzalezii	10	TEN	gon30	33477284	94.9143	99.79	99.4554	30.9879
D. gonzalezii	15	TEN	gon3172A	34310710	94.7737	99.734	99.5669	32.005
D. lemsii	2	TEN	lem5b	36050644	94.5225	99.723	99.6334	32.2812
D. lemsii	11	TEN	lem12A	33792814	95.5818	95.163	99.6013	29.9216
D. millefolia	3	TEN	mil44	34825938	94.8102	99.839	99.8332	31.6978
D. millefolia	4	LG	mil56	37778182	95.072	99.064	99.776	33.8959
D. millefolia	12	LP	mil105	34468666	95.7927	98.915	99.771	30.9819
D. preauxiana	13	GC	pre72	37231246	94.7564	99.808	99.666	30.9819
D. preauxiana	14	GC	pre4135B	33387142	95.0937	99.758	99.648	30.5693
D. tancetifolia	5	(Spain)	tan_c6	49520076	96.2872	71.185	99.2285	31.4798
1 GC, Gran Canaria, TEN, Tenerife, LG, La Gomera, LP, La Palma

## Sheet: ST8 PSGs
Table S8 - List of genes under postive selection on the branch separating low and high elevation species of Canary Island Descurainia. Annotations/descriptions (where available) are dervived from the D. millefolia gff file
Desc_ID	CODEML Pvalue	UniProt Annotation	Gene Names	Protein names	Gene Ontology (GO)
DESC_00000061	0.008987	Q8RXC8	RBK2 At3g05140 T12H1.10	Receptor-like cytosolic serine/threonine-protein kinase RBK2, EC 2.7.11.1 (Protein ROP BINDING PROTEIN KINASES 2)	cytoplasm [GO:0005737]; nucleus [GO:0005634]; ATP binding [GO:0005524]; GTPase binding [GO:0051020]; protein serine kinase activity [GO:0106310]; protein serine/threonine kinase activity [GO:0004674]; protein serine/threonine/tyrosine kinase activity [GO:0004712]
DESC_00000095	0	P55229	ADG2 APL1 At5g19220 T24G5.120	Glucose-1-phosphate adenylyltransferase large subunit 1, chloroplastic, EC 2.7.7.27 (ADP-glucose pyrophosphorylase) (ADP-glucose synthase) (AGPase S) (Alpha-D-glucose-1-phosphate adenyl transferase)	chloroplast [GO:0009507]; chloroplast envelope [GO:0009941]; chloroplast stroma [GO:0009570]; ATP binding [GO:0005524]; glucose-1-phosphate adenylyltransferase activity [GO:0008878]; glycogen biosynthetic process [GO:0005978]; starch biosynthetic process [GO:0019252]
DESC_00000201	0.049039	Q9FMK6	At5g63170 MDC12.14	GDSL esterase/lipase At5g63170, EC 3.1.1.- (Extracellular lipase At5g63170)	extracellular region [GO:0005576]; lipase activity [GO:0016298]; lipid catabolic process [GO:0016042]
DESC_00000481	0.023519	Q54GN8	nsa2 DDB_G0290031	Ribosome biogenesis protein NSA2 homolog	nucleolus [GO:0005730]; preribosome, large subunit precursor [GO:0030687]; maturation of 5.8S rRNA [GO:0000460]; maturation of LSU-rRNA [GO:0000470]
DESC_00000902	0.024996	Q6DST1	At1g64065	Late embryogenesis abundant protein At1g64065	90S preribosome [GO:0030686]; cytoplasm [GO:0005737]; nucleolus [GO:0005730]; nucleoplasm [GO:0005654]; preribosome, small subunit precursor [GO:0030688]; small-subunit processome [GO:0032040]; mRNA binding [GO:0003729]; endonucleolytic cleavage in 5'-ETS of tricistronic rRNA transcript (SSU-rRNA, 5.8S rRNA, LSU-rRNA) [GO:0000480]; endonucleolytic cleavage in ITS1 to separate SSU-rRNA from 5.8S r…
DESC_00001513	0.028907	C0LGR6	At4g29180 F19B15.210	Probable LRR receptor-like serine/threonine-protein kinase At4g29180, EC 2.7.11.1	integral component of membrane [GO:0016021]; ATP binding [GO:0005524]; protein serine kinase activity [GO:0106310]; protein serine/threonine kinase activity [GO:0004674]; protein serine/threonine/tyrosine kinase activity [GO:0004712]
DESC_00001588	0.000644	Q9MAG3	ABCG24 WBC25 At1g53390 F12M16.28	ABC transporter G family member 24, ABC transporter ABCG.24, AtABCG24 (Probable white-brown complex homolog protein 25, AtWBC25)	acyltransferase activity, transferring groups other than amino-acyl groups [GO:0016747]; oxidoreductase activity [GO:0016491]; alkaloid metabolic process [GO:0009820]
DESC_00001746	0.037753	Q8VY27	EXO70H1 At3g55150 T26I12.30	Exocyst complex component EXO70H1, AtExo70h1 (Exocyst subunit Exo70 family protein H1)	DNA binding [GO:0003677]; metal ion binding [GO:0046872]
DESC_00002041	0.021361	A8MSA6	ESF1.1 MEG1.1 At1g10747 F20B24 T16B5	EMBRYO SURROUNDING FACTOR 1.1 (Maternally expressed family protein 1.1) (Maternally expressed gene 1.1)	embryonic axis specification [GO:0000578]; suspensor development [GO:0010098]
DESC_00002183	0.044	P42818	ATPK1 ATPK6 S6K1 At3g08730 F17O14.20		cytoplasm [GO:0005737]; nucleus [GO:0005634]; ATP binding [GO:0005524]; kinase activity [GO:0016301]; protein kinase activity [GO:0004672]; protein serine kinase activity [GO:0106310]; protein serine/threonine kinase activity [GO:0004674]; negative regulation of cell population proliferation [GO:0008285]; peptidyl-serine phosphorylation [GO:0018105]; positive regulation of translation [GO:0045727…
DESC_00027280	0.004692	Unknown
DESC_00002851	0.001137	Q9ZU29	At2g01390/At2g01380 F10A8.29 F2I9.1	Pentatricopeptide repeat-containing protein At2g01390	calmodulin binding [GO:0005516]; defense response [GO:0006952]
DESC_00002958	0.017905	Q9LNU1	CRSP SBT5.2 At1g20160 T20H2.6	CO(2)-response secreted protease (Subtilisin-like serine protease, AtSBT5.2) (Tripeptidyl-peptidase II, EC 3.4.14.10)	nucleus [GO:0005634]; DNA-binding transcription factor activity [GO:0003700]; embryo development ending in seed dormancy [GO:0009793]; gravitropism [GO:0009630]; response to red light [GO:0010114]
DESC_00003047	0.000864	O04532	FH8 At1g70140 F20P5.14	Formin-like protein 8, AtFH8, AtFORMIN-1	cytosol [GO:0005829]; endomembrane system [GO:0012505]; exocyst [GO:0000145]; membrane [GO:0016020]; nucleus [GO:0005634]; phagocytic vesicle [GO:0045335]; vesicle [GO:0031982]; defense response [GO:0006952]; exocytosis [GO:0006887]; positive regulation of defense response to bacterium [GO:1900426]; response to bacterium [GO:0009617]; response to fungus [GO:0009620]; response to molecule of bacte…
DESC_00003074	0.011323	Q8H157	NPF4.6 AIT1 NRT1.2 NTL1 NTR1:2 At1g69850 T17F3.12	Protein NRT1/ PTR FAMILY 4.6, AtNPF4.6 (Nitrate transporter 1.2) (Nitrate transporter NTL1) (Protein ABA-IMPORTING TRANSPORTER 1)	cytoplasm [GO:0005737]; nucleus [GO:0005634]; plastid [GO:0009536]; glutathione transferase activity [GO:0004364]; glutathione metabolic process [GO:0006749]; toxin catabolic process [GO:0009407]
DESC_00003077	0.023548	Q9CAR4	WRKY36 At1g69810 T17F3.16	Probable WRKY transcription factor 36 (WRKY DNA-binding protein 36)	axoneme [GO:0005930]; ciliary basal body [GO:0036064]; cytoplasm [GO:0005737]; cytoplasmic vesicle [GO:0031410]; cytosol [GO:0005829]; lysosomal membrane [GO:0005765]; membrane [GO:0016020]; microtubule cytoskeleton [GO:0015630]; nucleus [GO:0005634]; trans-Golgi network [GO:0005802]; cilium assembly [GO:0060271]; head development [GO:0060322]; heart development [GO:0007507]; intracellular protei…
DESC_00003120	0.008305	A0JNC2	R3HDM2	R3H domain-containing protein 2	nucleus [GO:0005634]; nucleic acid binding [GO:0003676]
DESC_00003256	0.016578	Q9M358	At3g61800 F15G16.190	UV-stimulated scaffold protein A homolog	chromosome [GO:0005694]; RNA polymerase II complex binding [GO:0000993]; response to UV [GO:0009411]; transcription-coupled nucleotide-excision repair [GO:0006283]
DESC_00003398	0.040001	Q9FHE1	GSTT3 GST10C At5g41220 K1O13.1	Glutathione S-transferase T3, AtGSTT3, EC 2.5.1.18 (GST class-theta member 3) (Glutathione S-transferase 10C)	integral component of membrane [GO:0016021]
DESC_00003025	0.00129	Unknown
DESC_00021549	0.023625	Unknown
DESC_00003717	0.045736	Q39070	CYCB2-2 CYC2B At4g35620 F8D20.130	Cyclin-B2-2 (Cyc2b-At) (Cyclin-2b) (G2/mitotic-specific cyclin-B2-2, CycB2;2)	integral component of membrane [GO:0016021]; glycosyltransferase activity [GO:0016757]
DESC_00000778	0.011101	Unknown
DESC_00004095	0.007262	Q9LVG4	APRR3 At5g60100 MGO3.8	Two-component response regulator-like APRR3 (Pseudo-response regulator 3)	nucleus [GO:0005634]; DNA binding [GO:0003677]; cell cycle [GO:0007049]; cell division [GO:0051301]; DNA replication [GO:0006260]
DESC_00004380	9.9e-05	Q6UPR8	Ermp1 Fxna	Endoplasmic reticulum metallopeptidase 1, EC 3.4.-.- (Felix-ina)	cytoplasm [GO:0005737]; cytosol [GO:0005829]; Golgi apparatus [GO:0005794]; nucleus [GO:0005634]; plant-type cell wall [GO:0009505]; plasma membrane [GO:0005886]; ATP binding [GO:0005524]; ATP hydrolysis activity [GO:0016887]; heat shock protein binding [GO:0031072]; misfolded protein binding [GO:0051787]; protein folding chaperone [GO:0044183]; unfolded protein binding [GO:0051082]; cellular res…
DESC_00004535	0.021771	P54567	yqkD BSU23640	Uncharacterized protein YqkD	Golgi cisterna membrane [GO:0032580]; integral component of membrane [GO:0016021]; UDP-arabinose 4-epimerase activity [GO:0050373]; UDP-glucose 4-epimerase activity [GO:0003978]; capsule polysaccharide biosynthetic process [GO:0045227]; galactose metabolic process [GO:0006012]; UDP-L-arabinose biosynthetic process [GO:0033358]
DESC_00005188	0.012556	Q9XID4	ARF12 At1g34310 F23M19.4	Auxin response factor 12	nucleus [GO:0005634]; DNA-binding transcription factor activity [GO:0003700]; transcription cis-regulatory region binding [GO:0000976]; auxin-activated signaling pathway [GO:0009734]
DESC_00005229	0.03693	Q10251	SPAC56F8.03	Eukaryotic translation initiation factor 5B, eIF-5B, EC 3.6.5.3 (Translation initiation factor IF-2)	nucleus [GO:0005634]; zinc ion binding [GO:0008270]; regulation of transcription, DNA-templated [GO:0006355]
DESC_00005288	0.031226	Q9AQW1	REL2 LOC_Os10g41310 Os10g0562700 OsJ_32472 OSJNBb0089A17.4	Protein ROLLING AND ERECT LEAF 2	extracellular region [GO:0005576]; plant-type cell wall [GO:0009505]; FAD binding [GO:0071949]; oxidoreductase activity [GO:0016491]
DESC_00005303	0.000389	Q9XID4	ARF12 At1g34310 F23M19.4	Auxin response factor 12	auxin-activated signaling pathway [GO:0009734]
DESC_00005340	0.000169	Q9MAX3	SULTR1;2 At1g78000 F28K19.22	Sulfate transporter 1.2	integral component of plasma membrane [GO:0005887]; plasma membrane [GO:0005886]; anion:anion antiporter activity [GO:0015301]; secondary active sulfate transmembrane transporter activity [GO:0008271]; symporter activity [GO:0015293]; cellular response to sulfate starvation [GO:0009970]
DESC_00005341	0.012904	Q8KPU2	mnmE trmE Synpcc7942_1582 sed0016	tRNA modification GTPase MnmE, EC 3.6.-.-	cytoplasm [GO:0005737]; GTP binding [GO:0005525]; GTPase activity [GO:0003924]; metal ion binding [GO:0046872]; tRNA modification [GO:0006400]
DESC_00005815	0.01835	Q9ZQP6	INT3 At2g35740 T20F21.7	Probable inositol transporter 3	cytoplasm [GO:0005737]; nucleus [GO:0005634]; ADP binding [GO:0043531]; NAD(P)+ nucleosidase activity [GO:0050135]; NAD+ nucleosidase activity [GO:0003953]; NAD+ nucleotidase, cyclic ADP-ribose generating [GO:0061809]; defense response to fungus [GO:0050832]; NAD catabolic process [GO:0019677]; positive regulation of programmed cell death [GO:0043068]; signal transduction [GO:0007165]
DESC_00023659	0.04897	Unknown
DESC_00006091	0.000582	Q6CSV3	PAB1 KLLA0C17600g	Polyadenylate-binding protein, cytoplasmic and nuclear, PABP, Poly(A)-binding protein (Polyadenylate tail-binding protein)	apoplast [GO:0048046]; mucilage biosynthetic process [GO:0010192]; seed coat development [GO:0010214]
DESC_00006113	0.000493	O81025	IAN10 PP2A3 At2g26820 F12C20.14	Immune-associated nucleotide-binding protein 10, AtIAN10 (AIG1-like protein) (Putative protein PHLOEM PROTEIN 2-LIKE A3, AtPP2-A3)	carbohydrate binding [GO:0030246]; GTP binding [GO:0005525]
DESC_00006145	0.026236	P0DI06	At1g25211 F4F7.44	F-box/kelch-repeat protein At1g25211	cytosol [GO:0005829]; mitochondrial intermembrane space [GO:0005758]; mitochondrion [GO:0005739]; nucleus [GO:0005634]; plant-type vacuole [GO:0000325]; respirasome [GO:0070469]; copper ion binding [GO:0005507]; electron transfer activity [GO:0009055]; heme binding [GO:0020037]; gibberellic acid homeostasis [GO:0010336]; mitochondrial electron transport, cytochrome c to oxygen [GO:0006123]; mitoc…
DESC_00006231	0.024136	Q00874	DRT100 At3g12610 MMF12.5 T2E22.8 T2E22_107	DNA damage-repair/toleration protein DRT100	integral component of membrane [GO:0016021]; plasma membrane [GO:0005886]; plastid [GO:0009536]; ATP binding [GO:0005524]; protein kinase activity [GO:0004672]; protein serine/threonine kinase activity [GO:0004674]; transmembrane receptor protein tyrosine kinase activity [GO:0004714]; protein autophosphorylation [GO:0046777]; response to metal ion [GO:0010038]
DESC_00006397	0.000222	Q9ZQF0	At2g15640 F9O13.19	F-box protein At2g15640	endoplasmic reticulum membrane [GO:0005789]; integral component of membrane [GO:0016021]; very-long-chain 3-ketoacyl-CoA synthase activity [GO:0102756]; fatty acid biosynthetic process [GO:0006633]; response to cold [GO:0009409]; response to light stimulus [GO:0009416]
DESC_00006431	0.014055	P51831	fabG ylpF BSU15910	3-oxoacyl-[acyl-carrier-protein] reductase FabG, EC 1.1.1.100 (3-ketoacyl-acyl carrier protein reductase) (Beta-Ketoacyl-acyl carrier protein reductase) (Beta-ketoacyl-ACP reductase)	integral component of membrane [GO:0016021]; myo-inositol:proton symporter activity [GO:0005366]
DESC_00006431	0.038338	P51831	fabG ylpF BSU15910	3-oxoacyl-[acyl-carrier-protein] reductase FabG (EC 1.1.1.100) (3-ketoacyl-acyl carrier protein reductase) (Beta-Ketoacyl-acyl carrier protein reductase) (Beta-ketoacyl-ACP reductase)	fatty acid elongation [GO:0030497]
DESC_00006443	0.022783	P56331		Eukaryotic translation initiation factor 1A, eIF-1A (Eukaryotic translation initiation factor 4C, eIF-4C)	cytoplasm [GO:0005737]; nucleus [GO:0005634]; SCF ubiquitin ligase complex [GO:0019005]; cullin family protein binding [GO:0097602]; auxin-activated signaling pathway [GO:0009734]; jasmonic acid mediated signaling pathway [GO:0009867]; protein ubiquitination [GO:0016567]; response to auxin [GO:0009733]; response to jasmonic acid [GO:0009753]; SCF-dependent proteasomal ubiquitin-dependent protein …
DESC_00006461	0	Q39168	At1g62000 F8K4.19	UPF0540 protein At1g62000	nucleus [GO:0005634]; DNA binding [GO:0003677]; methyltransferase activity [GO:0008168]; DNA methylation [GO:0006306]
DESC_00006463	0.004483	O49484	ASK11 At4g34210 F10M10.2	SKP1-like protein 11, AtSK11	ADP binding [GO:0043531]; ATP binding [GO:0005524]; NAD(P)+ nucleosidase activity [GO:0050135]; NAD+ nucleotidase, cyclic ADP-ribose generating [GO:0061809]; defense response to bacterium [GO:0042742]; signal transduction [GO:0007165]
DESC_00006772	0.003739	P28493	At1g75040 F9E10.11	Pathogenesis-related protein 5, PR-5	apoplast [GO:0048046]; mitochondrion [GO:0005739]; plant-type vacuole [GO:0000325]; secretory vesicle [GO:0099503]; mRNA binding [GO:0003729]; defense response [GO:0006952]; regulation of anthocyanin biosynthetic process [GO:0031540]; response to cadmium ion [GO:0046686]; response to UV-B [GO:0010224]; response to virus [GO:0009615]; systemic acquired resistance [GO:0009627]
DESC_00006811	0.027141	Q6IWB1	CLE43 At1g25425 F2J7	CLAVATA3/ESR (CLE)-related protein 43 [Cleaved into: CLE43p ]
DESC_00007053	0.031214	Q9FII5	TDR PXY At5g61480 MCI2.4	Leucine-rich repeat receptor-like protein kinase TDR, EC 2.7.11.1 (Protein PHLOEM INTERCALATED WITH XYLEM) (Tracheary element differentiation inhibitory factor receptor, AtTDR, TDIF receptor)	cytoskeleton [GO:0005856]; nucleus [GO:0005634]; phragmoplast [GO:0009524]; ATP binding [GO:0005524]; ATP hydrolysis activity [GO:0016887]; preribosome binding [GO:1990275]; cell cycle [GO:0007049]; cell division [GO:0051301]; positive regulation of telomerase activity [GO:0051973]; protein transport [GO:0015031]; ribosome biogenesis [GO:0042254]
DESC_00007073	0.001685	Q02527	Mgat3 Gnt3	Beta-1,4-mannosyl-glycoprotein 4-beta-N-acetylglucosaminyltransferase, EC 2.4.1.144 (N-glycosyl-oligosaccharide-glycoprotein N-acetylglucosaminyltransferase III, GNT-III, GlcNAc-T III, N-acetylglucosaminyltransferase III)	cyclin-dependent protein kinase holoenzyme complex [GO:0000307]; cytoplasm [GO:0005737]; nucleus [GO:0005634]; cyclin-dependent protein serine/threonine kinase regulator activity [GO:0016538]; cell division [GO:0051301]; mitotic cell cycle phase transition [GO:0044772]; regulation of cyclin-dependent protein serine/threonine kinase activity [GO:0000079]
DESC_00007112	0.001724	Q14181	POLA2	DNA polymerase alpha subunit B (DNA polymerase alpha 70 kDa subunit)	integral component of membrane [GO:0016021]; plasma membrane [GO:0005886]; ATP binding [GO:0005524]; protein serine kinase activity [GO:0106310]; protein serine/threonine kinase activity [GO:0004674]; protein serine/threonine/tyrosine kinase activity [GO:0004712]; cell division [GO:0051301]; phloem or xylem histogenesis [GO:0010087]; procambium histogenesis [GO:0010067]; secondary shoot formation…
DESC_00007141	0.005814	Q84M94	At1g26930 T2P11.12	F-box/kelch-repeat protein At1g26930	nucleus [GO:0005634]; peroxisome [GO:0005777]
DESC_00007228	0.01481	Q9SX45	PCMP-E42 PCMP-E60 At1g50270 F14I3.12	Pentatricopeptide repeat-containing protein At1g50270	cytoplasm [GO:0005737]; nucleus [GO:0005634]; ADP binding [GO:0043531]; NAD(P)+ nucleosidase activity [GO:0050135]; NAD+ nucleotidase, cyclic ADP-ribose generating [GO:0061809]; borate transport [GO:0046713]; defense response [GO:0006952]; signal transduction [GO:0007165]
DESC_00007293	0.026282	O23138	CYTC-1 At1g22840 F19G10.20	Cytochrome c-1 (Cytochrome c At1g22840)
DESC_00007468	0.01171	A0A1P8BH59	PICBP At5g04020 F8F6_230	Calmodulin binding protein PICBP (Pathogen-induced CaM-binding protein)	nucleus [GO:0005634]; DNA-binding transcription factor activity [GO:0003700]; sequence-specific DNA binding [GO:0043565]
DESC_00007489	0.00544	Q9FFN1	EMB175 PCMP-H19 At5g03800 F8F6_10 MED24_10	Pentatricopeptide repeat-containing protein At5g03800 (Protein EMBRYO DEFECTIVE 175)	integral component of membrane [GO:0016021]; plasma membrane [GO:0005886]; abscisic acid transmembrane transporter activity [GO:0090440]; symporter activity [GO:0015293]; abscisic acid transport [GO:0080168]; nitrate assimilation [GO:0042128]; regulation of stomatal movement [GO:0010119]; response to nematode [GO:0009624]
DESC_00007528	0.042281	Q7T293	sde2 zgc:112095	Replication stress response regulator SDE2	1,3-beta-D-glucan synthase complex [GO:0000148]; integral component of membrane [GO:0016021]; plasma membrane [GO:0005886]; 1,3-beta-D-glucan synthase activity [GO:0003843]; glucosyltransferase activity [GO:0046527]; (1->3)-beta-D-glucan biosynthetic process [GO:0006075]; cell wall organization [GO:0071555]; regulation of cell shape [GO:0008360]
DESC_00007962	0.040773	Q9FPN7	AGL31 MAF2 At5g65050 MXK3.30	Agamous-like MADS-box protein AGL31 (Protein MADS AFFECTING FLOWERING 2)	nucleus [GO:0005634]; DNA-binding transcription factor activity [GO:0003700]; DNA-binding transcription factor activity, RNA polymerase II-specific [GO:0000981]; protein dimerization activity [GO:0046983]; RNA polymerase II cis-regulatory region sequence-specific DNA binding [GO:0000978]; cell differentiation [GO:0030154]; floral meristem determinacy [GO:0010582]; negative regulation of flower de…
DESC_00008007	0.006133	Q9FJC1	At5g53635 MNC6.17	Putative FBD-associated F-box protein At5g53635	filiform apparatus [GO:0043680]; integral component of membrane [GO:0016021]; plasma membrane [GO:0005886]; plasmodesma [GO:0009506]; ATP binding [GO:0005524]; protein kinase activity [GO:0004672]; protein serine kinase activity [GO:0106310]; protein serine/threonine kinase activity [GO:0004674]; protein serine/threonine/tyrosine kinase activity [GO:0004712]; transmembrane receptor protein tyrosi…
DESC_00008142	0.021447	Q39224	SRG1 At1g17020 F20D23.28 F6I1.30	Protein SRG1, AtSRG1 (Protein SENESCENCE-RELATED GENE 1)	endoplasmic reticulum [GO:0005783]; endoplasmic reticulum membrane [GO:0005789]; integral component of membrane [GO:0016021]; metal ion binding [GO:0046872]; metalloexopeptidase activity [GO:0008235]; cellular response to oxidative stress [GO:0034599]; endoplasmic reticulum unfolded protein response [GO:0030968]; ovarian follicle development [GO:0001541]; proteolysis [GO:0006508]
DESC_00008235	0.020013	Q500W7	PIGM PNT1 At5g22130 T6G21.34	GPI mannosyltransferase 1, EC 2.4.1.- (GPI mannosyltransferase I, GPI-MT-I) (Phosphatidylinositol-glycan biosynthesis class M protein, PIG-M) (Protein PEANUT 1)	ADP binding [GO:0043531]; ATP binding [GO:0005524]; NAD(P)+ nucleosidase activity [GO:0050135]; NAD+ nucleotidase, cyclic ADP-ribose generating [GO:0061809]; defense response to fungus [GO:0050832]; signal transduction [GO:0007165]
DESC_00008626	0.001588	Q0WP36	MOT2 ST5.1 SULTR5.1 At1g80310 F5I6.6	Molybdate transporter 2 (Sulfate transporter like protein 5.1)	integral component of membrane [GO:0016021]; mitochondrion [GO:0005739]; plant-type vacuole [GO:0000325]; plant-type vacuole membrane [GO:0009705]; molybdate ion transmembrane transporter activity [GO:0015098]; molybdate ion export from vacuole [GO:0090414]; molybdate ion transport [GO:0015689]
DESC_00008711	0.009854	Q9LM50	EMB2204 At1g22090 F2E2.16	UPF0725 protein EMB2204 (Protein EMBRYO DEFECTIVE 2204)	integral component of plasma membrane [GO:0005887]; ammonium transmembrane transporter activity [GO:0008519]; ammonium transmembrane transport [GO:0072488]
DESC_00008721	0.042403	Q9SD34	At3g51120 F24M12.160	Zinc finger CCCH domain-containing protein 44, AtC3H44	intracellular membrane-bounded organelle [GO:0043231]; RNA binding [GO:0003723]; RNA modification [GO:0009451]
DESC_00008815	0.009479	Q9ZQI8	At4g22180 T10I14.10	Putative F-box protein At4g22180	calcium ion binding [GO:0005509]
DESC_00008885	0.03863	P0DKH3	RNR2B	Ribonucleoside-diphosphate reductase small chain B, EC 1.17.4.1 (Ribonucleoside-diphosphate reductase R2B subunit) (Ribonucleotide reductase small subunit B)	integral component of membrane [GO:0016021]; heme binding [GO:0020037]; iron ion binding [GO:0005506]; monooxygenase activity [GO:0004497]; oxidoreductase activity [GO:0016491]; oxidoreductase activity, acting on paired donors, with incorporation or reduction of molecular oxygen, NAD(P)H as one donor, and incorporation of one atom of oxygen [GO:0016709]; sterol metabolic process [GO:0016125]; tri…
DESC_00004913	0.024198	Unknown
DESC_00008982	0.031991	P42731	PAB2 At4g34110 F28A23.130	Polyadenylate-binding protein 2, PABP-2, Poly(A)-binding protein 2	chloroplast [GO:0009507]; mitochondrion [GO:0005739]; glycopeptide alpha-N-acetylgalactosaminidase activity [GO:0033926]; sucrose alpha-glucosidase activity [GO:0004575]; sucrose catabolic process [GO:0005987]
DESC_00009142	0.010862	Q9SS94	CDC48C EMB1354 At3g01610 F4P13.15	Cell division control protein 48 homolog C, AtCDC48c (Protein EMBRYO DEFECTIVE 1354)	integral component of membrane [GO:0016021]; signal peptidase complex [GO:0005787]; serine-type endopeptidase activity [GO:0004252]; signal peptide processing [GO:0006465]
DESC_00009188	0.02813	P52422	PUR3 At1g31220 F28K20.18	Phosphoribosylglycinamide formyltransferase, chloroplastic, EC 2.1.2.2 (5'-phosphoribosylglycinamide transformylase) (GAR transformylase, GART)	cytoplasm [GO:0005737]; mRNA binding [GO:0003729]; negative regulation of seed dormancy process [GO:1902039]; posttranscriptional regulation of gene expression [GO:0010608]; regulation of translation [GO:0006417]
DESC_00009235	0.037923	Q8GWP5	PYRD At4g20960 T13K14.120	Riboflavin biosynthesis protein PYRD, chloroplastic [Includes: Diaminohydroxyphosphoribosylaminopyrimidine deaminase, DRAP deaminase, EC 3.5.4.26 (Riboflavin-specific deaminase); Inactive 5-amino-6-(5-phosphoribosylamino)uracil reductase (HTP reductase) ]	ADP binding [GO:0043531]; ATP binding [GO:0005524]; NAD(P)+ nucleosidase activity [GO:0050135]; NAD+ nucleotidase, cyclic ADP-ribose generating [GO:0061809]; defense response to fungus [GO:0050832]; signal transduction [GO:0007165]
DESC_00009507	0.008908	Q6C233	SQS1 YALI0F11253g	Protein SQS1	cytoplasm [GO:0005737]; nucleus [GO:0005634]; nucleic acid binding [GO:0003676]; mRNA processing [GO:0006397]; RNA splicing [GO:0008380]
DESC_00009554	0.00387	Q05549	HRQ1 YDR291W	ATP-dependent helicase HRQ1, EC 3.6.4.12 (Homologous to recQ protein 1)	nucleus [GO:0005634]; 3'-5' DNA helicase activity [GO:0043138]; ATP binding [GO:0005524]; ATP hydrolysis activity [GO:0016887]; DNA binding [GO:0003677]; DNA duplex unwinding [GO:0032508]; nucleotide-excision repair [GO:0006289]
DESC_00009602	0.035209	Q8GW10	RF178 At2g38920 T7F6.9	Probable E3 ubiquitin-protein ligase BAH1-like, EC 2.3.2.27 (RING finger protein 178) (RING-type E3 ubiquitin transferase BAH1-like)	ERCC4-ERCC1 complex [GO:0070522]; nucleotide-excision repair factor 1 complex [GO:0000110]; 5'-flap endonuclease activity [GO:0017108]; damaged DNA binding [GO:0003684]; single-stranded DNA binding [GO:0003697]; double-strand break repair via homologous recombination [GO:0000724]; meiotic mismatch repair [GO:0000710]; mitotic recombination [GO:0006312]; non-photoreactive DNA repair [GO:0010213]; …
DESC_00019453	0.0044	Unknown
DESC_00009739	0.001635	P43273	TGA2 BZIP20 HBP1B At5g06950 MOJ9.12	Transcription factor TGA2 (HBP-1b homolog, AHBP-1b) (bZIP transcription factor 20, AtbZIP20)	chloroplast envelope [GO:0009941]; nucleus [GO:0005634]; ADP binding [GO:0043531]; ATP binding [GO:0005524]; DNA-binding transcription factor activity [GO:0003700]; NAD+ nucleosidase activity [GO:0003953]; protein serine/threonine kinase activity [GO:0004674]; transcription cis-regulatory region binding [GO:0000976]; defense response [GO:0006952]; signal transduction [GO:0007165]
DESC_00009822	0.00459	Q6NME7	TEN1 MDO1 At1g56260 F14G9.13	CST complex subunit TEN1 (Protein MERISTEM DISORGANIZATION 1) (Protein telomeric pathways with STN1 homolog)	nucleus [GO:0005634]; DNA binding [GO:0003677]; DNA-binding transcription factor activity [GO:0003700]; metal ion binding [GO:0046872]; fruit development [GO:0010154]; positive regulation of transcription, DNA-templated [GO:0045893]; regulation of secondary shoot formation [GO:2000032]; regulation of transcription, DNA-templated [GO:0006355]
DESC_00009907	0.044041	Q9AT76	AGL27 FK1 FLM MAF1 At1g77080 F22K20.15	Agamous-like MADS-box protein AGL27 (MADS box FLC1-like nuclear protein) (Protein FLOWERING LOCUS M) (Protein MADS AFFECTING FLOWERING 1)	nucleus [GO:0005634]; DNA-binding transcription factor activity [GO:0003700]; DNA-binding transcription factor activity, RNA polymerase II-specific [GO:0000981]; protein dimerization activity [GO:0046983]; RNA polymerase II cis-regulatory region sequence-specific DNA binding [GO:0000978]; floral meristem determinacy [GO:0010582]; negative regulation of flower development [GO:0009910]; photoperiod…
DESC_00009929	0.032312	Q9LXT9	CALS3 GSL12 At5g13000 T24H18.170	Callose synthase 3, EC 2.4.1.34 (1,3-beta-glucan synthase) (Protein GLUCAN SYNTHASE-LIKE 12)	cytoplasm [GO:0005737]; protein methyltransferase activity [GO:0008276]
DESC_00025254	0.04082	Unknown
DESC_00010125	0.011629	Q13U36	prmA Bxeno_A3865 Bxe_A0530	Ribosomal protein L11 methyltransferase, L11 Mtase, EC 2.1.1.-	metal ion binding [GO:0046872]; transferase activity [GO:0016740]; protein ubiquitination [GO:0016567]
DESC_00010157	0.001264	Q9SJ32	At2g05300 F5G3.20	Putative F-box/FBD/LRR-repeat protein At2g05300	extracellular region [GO:0005576]; serine-type endopeptidase activity [GO:0004252]
DESC_00023657	0.001992	Unknown
DESC_00010321	0.001019	Q9SRQ2	CHAT At3g03480 T21P5.10	(Z)-3-hexen-1-ol acetyltransferase, EC 2.3.1.195	(Z)-3-hexen-1-ol acetyltransferase activity [GO:0102165]; acetyl CoA:(Z)-3-hexen-1-ol acetyltransferase activity [GO:0010327]; acyltransferase activity, transferring groups other than amino-acyl groups [GO:0016747]; green leaf volatile biosynthetic process [GO:0010597]
DESC_00026203	0.047352	Unknown
DESC_00010601	0.049306	F4IXE7	IDM1 ROS4 At3g14980 K15M2.12	Increased DNA methylation 1 (Histone H3 acetyltransferase IDM1) (EC 2.3.1.-) (Protein ROS4) (Repressor of silencing 4)	gene silencing by RNA-directed DNA methylation [GO:0080188]; histone H3-K14 acetylation [GO:0044154]; histone H3-K18 acetylation [GO:0043971]; histone H3-K23 acetylation [GO:0043972]; regulation of DNA methylation [GO:0044030]
DESC_00010733	0.045428	Q6YYC0	Os08g0135800 LOC_Os08g04170 OJ1613_G04.4-1 P0680F05.43-1	Zinc finger CCCH domain-containing protein 55, OsC3H55	nucleolus [GO:0005730]; ribonucleoprotein complex [GO:1990904]; nucleosome binding [GO:0031491]; RNA binding [GO:0003723]; rRNA processing [GO:0006364]
DESC_00010843	0.030703	Q9SCZ4	FER AAK1 SIR SRN At3g51550 F26O13.190	Receptor-like protein kinase FERONIA, EC 2.7.11.1 (Protein SIRENE)
DESC_00010950	0.022647	Q8VYF7	WHY2 At1g71260 F3I17.9	Single-stranded DNA-binding protein WHY2, mitochondrial (Protein WHIRLY 2, AtWHY2)	cytosol [GO:0005829]; vacuole [GO:0005773]; carboxylic ester hydrolase activity [GO:0052689]; hydrolase activity, acting on ester bonds [GO:0016788]; methyl indole-3-acetate esterase activity [GO:0080030]; methyl jasmonate esterase activity [GO:0080032]; methyl salicylate esterase activity [GO:0080031]; jasmonic acid metabolic process [GO:0009694]; nicotinate metabolic process [GO:1901847]; salic…
DESC_00010962	0.022172	Q9C994	DTX14 At1g71140 F23N20.13	Protein DETOXIFICATION 14, AtDTX14 (Multidrug and toxic compound extrusion protein 14, MATE protein 14)
DESC_00011325	0.031121	Q9M175	NPF2.3 At3g45680 T6D9.10	Protein NRT1/ PTR FAMILY 2.3, AtNPF2.3 (Probable nitrate excretion transporter 3) (Protein NAXT1-like 2)	cytosol [GO:0005829]; ATP binding [GO:0005524]
DESC_00011387	0.018	Q04980	LTI65, RD29B, At5g52300, K24M7.3	abscisic acid-activated signaling pathway [GO:0009738]; leaf senescence [GO:0010150]; response to abscisic acid [GO:0009737]; response to cold [GO:0009409]; response to salt stress [GO:0009651]; response to water deprivation [GO:0009414]
DESC_00011409	0.020656	Q9FHB5	EDA41 At5g52460 K24M7.21	Putative F-box/FBD/LRR-repeat protein At5g52460 (Protein EMBRYO SAC DEVELOPMENT ARREST 41)
DESC_00011448	0.040091	Q6YRM6	Os08g0121900 LOC_Os08g02850 B1203H11.32 OsJ_25865 OSJNBa0073J19.9 OSJNBa0091F23.17	Glycosyltransferase family 92 protein Os08g0121900, EC 2.4.1.-	carbohydrate metabolic process [GO:0005975]; ethylene biosynthetic process [GO:0009693]; regulation of ethylene biosynthetic process [GO:0010364]; regulation of leaf senescence [GO:1900055]; starch metabolic process [GO:0005982]; trehalose metabolic process [GO:0005991]
DESC_00011518	0.001559	C0LGI2	At1g67720 F12A21.30	Probable LRR receptor-like serine/threonine-protein kinase At1g67720, EC 2.7.11.1	Casparian strip [GO:0048226]; integral component of membrane [GO:0016021]; plasma membrane [GO:0005886]; ATP binding [GO:0005524]; protein serine kinase activity [GO:0106310]; protein serine/threonine kinase activity [GO:0004674]; protein serine/threonine/tyrosine kinase activity [GO:0004712]; cell wall organization [GO:0071555]; embryo sac development [GO:0009553]; regulation of cell division [G…
DESC_00011602	0.005559	Q93VI4	PABN1 At5g51120 MWD22.6	Polyadenylate-binding protein 1, AtPabN1, Poly(A)-binding protein 1 (Nuclear poly(A)-binding protein 1) (Poly(A)-binding protein I, PABI)	chloroplast [GO:0009507]; chloroplast envelope [GO:0009941]; chloroplast stroma [GO:0009570]; fatty acid synthase complex [GO:0005835]; mitochondrion [GO:0005739]; thylakoid [GO:0009579]; copper ion binding [GO:0005507]; enoyl-[acyl-carrier-protein] reductase (NADH) activity [GO:0004318]; enoyl-[acyl-carrier-protein] reductase activity [GO:0016631]; fatty acid biosynthetic process [GO:0006633]
DESC_00011606	0.005011	P0DH90	FRI	Protein FRIGIDA	chloroplast [GO:0009507]; nucleotide binding [GO:0000166]; DNA repair [GO:0006281]
DESC_00011662	0.017551	Q1PEP5	NUCL2 NUC2 PARLL1 At3g18610 K24M9.11	Nucleolin 2 (Protein NUCLEOLIN LIKE 2) (AtNUC-L2) (Protein PARALLEL LIKE 1) (AtPARLL1)	rRNA processing [GO:0006364]
DESC_00011674	0.002523	Q9FGP7	NFYC6 At5g50480 MBA10.3	Nuclear transcription factor Y subunit C-6, AtNF-YC-6	integral component of membrane [GO:0016021]; plasma membrane [GO:0005886]; ATP binding [GO:0005524]; calmodulin binding [GO:0005516]; carbohydrate binding [GO:0030246]; protein serine kinase activity [GO:0106310]; protein serine/threonine kinase activity [GO:0004674]; protein serine/threonine/tyrosine kinase activity [GO:0004712]; recognition of pollen [GO:0048544]
DESC_00011857	0.010667	Q6DEY3	abhd17b	Alpha/beta hydrolase domain-containing protein 17B, Abhydrolase domain-containing protein 17B, EC 3.1.2.22
DESC_00011971	2.7e-05	P34881	DMT1 ATHIM DDM2 DMT01 MET1 MET2 At5g49160 K21P3.3	DNA (cytosine-5)-methyltransferase 1, EC 2.1.1.37 (DNA methyltransferase 01) (DNA methyltransferase 2) (DNA methyltransferase AthI, DNA Metase AthI, M.AthI) (DNA methyltransferase DDM2) (Protein DECREASED DNA METHYLATION 2)
DESC_00012090	0.048807	Q9C6V3	AGL86 At1g31630 F27M3.17	Agamous-like MADS-box protein AGL86	metal ion binding [GO:0046872]; RNA methyltransferase activity [GO:0008173]; transcription cis-regulatory region binding [GO:0000976]; RNA processing [GO:0006396]
DESC_00015182	0.002322	Unknown
DESC_00012481	0.008457	Q9MA98	ERCC1 RAD10 UVR7 At3g05210 T12H1.18	DNA excision repair protein ERCC-1, AtERCC1, AtRAD10, EC 3.1.-.- (Ultraviolet hypersensitive 7)	endoplasmic reticulum membrane [GO:0005789]; glycosylphosphatidylinositol-mannosyltransferase I complex [GO:1990529]; integral component of membrane [GO:0016021]; alpha-1,4-mannosyltransferase activity [GO:0051751]; glycolipid mannosyltransferase activity [GO:0004376]; mannosyltransferase activity [GO:0000030]; GPI anchor biosynthetic process [GO:0006506]
DESC_00012506	0.005552	Q9LK16	AMT1-5 At3g24290 K7M2.6	Putative ammonium transporter 1 member 5, AtAMT1;5	integral component of membrane [GO:0016021]
DESC_00012908	0.036423	Q9T0C7	At4g11590 T5C23.20	F-box protein At4g11590	integral component of membrane [GO:0016021]; peroxisome [GO:0005777]; plasma membrane [GO:0005886]; ATP binding [GO:0005524]; identical protein binding [GO:0042802]; protein kinase activity [GO:0004672]; protein serine kinase activity [GO:0106310]; protein serine/threonine kinase activity [GO:0004674]; protein serine/threonine/tyrosine kinase activity [GO:0004712]; abscisic acid-activated signali…
DESC_00013143	0.014992	Q8LEZ8	AAP19-1 At2g17380 F5J6.14	AP-1 complex subunit sigma-1 (Adaptor AP-1 19 kDa protein) (Adaptor protein complex AP-1 sigma-1 subunit) (Adaptor-related protein complex 1 sigma-1 subunit) (Clathrin assembly protein complex 1 sigma-1 small chain) (Clathrin assembly small subunit protein AP19-1, AtAP19-1) (Sigma 1 subunit of AP-1 clathrin) (Sigma-adaptin 1) (Sigma1-adaptin)	integral component of membrane [GO:0016021]
DESC_00013423	0.016027	Q9ZUT8	ABCG33 PDR5 At2g37280 F3G5.7	ABC transporter G family member 33, ABC transporter ABCG.33, AtABCG33 (Pleiotropic drug resistance protein 5)
DESC_00017569	0.02331	Unknown
DESC_00013514	0.023639	F4HRS2	SWEETIE At1g67140 F5A8.5	Protein SWEETIE
DESC_00013547	0.001712	Q9SIX1	KCS9 At2g16280 F16F14.22	3-ketoacyl-CoA synthase 9, KCS-9, EC 2.3.1.199 (Very long-chain fatty acid condensing enzyme 9, VLCFA condensing enzyme 9)	translation initiation factor activity [GO:0003743]
DESC_00014651	0.000717	Unknown
DESC_00013807	0.026051	Q9LVY7	CYP716A1 At5g36110 MAB16.5	Cytochrome P450 716A1, EC 1.14.-.-	integral component of membrane [GO:0016021]; plasma membrane [GO:0005886]; ATP binding [GO:0005524]; carbohydrate binding [GO:0030246]; protein serine kinase activity [GO:0106310]; protein serine/threonine/tyrosine kinase activity [GO:0004712]; transmembrane receptor protein serine/threonine kinase activity [GO:0004675]; defense response to bacterium [GO:0042742]; defense response to fungus [GO:0…
DESC_00013848	0.003579	Q9M2P7	PAP9 FBN7a FIB7a At3g58010 T10K17.220	Probable plastid-lipid-associated protein 9, chloroplastic (Fibrillin-7a, AtPGL34)	cytoplasm [GO:0005737]; nuclear envelope [GO:0005635]; nucleus [GO:0005634]; nuclear import signal receptor activity [GO:0061608]; nuclear localization sequence binding [GO:0008139]; NLS-bearing protein import into nucleus [GO:0006607]
DESC_00013873	0.020311	Q9LT21	At3g19880 MPN9.12	F-box protein At3g19880	chloroplast [GO:0009507]; chloroplast envelope [GO:0009941]; chloroplast stroma [GO:0009570]; cytoplasm [GO:0005737]; mitochondrion [GO:0005739]; ATP binding [GO:0005524]; ATP hydrolysis activity [GO:0016887]; cellular response to heat [GO:0034605]; protein refolding [GO:0042026]
DESC_00014141	0.011233	Q9SD53	At3g47200 F13I12.250	UPF0481 protein At3g47200	endoplasmic reticulum [GO:0005783]; integral component of membrane [GO:0016021]; mitochondrial membrane [GO:0031966]; mitochondrion [GO:0005739]; ATP binding [GO:0005524]; ATP hydrolysis activity [GO:0016887]; fruit development [GO:0010154]; response to abscisic acid [GO:0009737]; response to cold [GO:0009409]; response to salt stress [GO:0009651]; response to water deprivation [GO:0009414]; seed…
DESC_00012038	0.006136	Unknown
DESC_00014301	0.001648	O49624	At1g43190 F1I21.14	Polypyrimidine tract-binding protein homolog 3
DESC_00014301	0.020614	Q6ICX4	At1g43190 F1I21.14	Polypyrimidine tract-binding protein homolog 3	mRNA processing [GO:0006397]; regulation of RNA splicing [GO:0043484]; regulation of translation [GO:0006417]; RNA splicing [GO:0008380]
DESC_00014308	0.035704	P45951	ARP REF At2g41460 T26J13.5	DNA-(apurinic or apyrimidinic site) endonuclease, chloroplastic, EC 3.1.11.2 (Apurinic endonuclease-redox protein)	chloroplast nucleoid [GO:0042644]; nucleus [GO:0005634]; 3'-5' exonuclease activity [GO:0008408]; DNA binding [GO:0003677]; DNA-(apurinic or apyrimidinic site) endonuclease activity [GO:0003906]; double-stranded DNA 3'-5' exodeoxyribonuclease activity [GO:0008311]; endonuclease activity [GO:0004519]; metal ion binding [GO:0046872]; phosphatase activity [GO:0016791]; phosphodiesterase I activity […
DESC_00014632	0.00023	F4J339	RPP1 At3g44480 F14L2_30	Probable disease resistance protein RPP1 (Probable NAD(+) hydrolase RPP1) (EC 3.2.2.6) (Protein RECOGNITION OF PERONOSPORA PARASITICA 1)	defense response [GO:0006952]; defense response to fungus [GO:0050832]; innate immune response-activating signaling pathway [GO:0002758]; positive regulation of plant-type hypersensitive response [GO:0034052]; response to oomycetes [GO:0002239]
DESC_00014682	0.01518	O82081	UCC1 At2g32300 T32F6	Uclacyanin 1
DESC_00014767	0.027343	Q9SZA6	At4g33290 F17M5.50	F-box/kelch-repeat protein At4g33290	cytoplasm [GO:0005737]; nucleus [GO:0005634]; metal ion binding [GO:0046872]; ubiquitin-protein transferase activity [GO:0004842]
DESC_00014856	0.036109	O80476	MES2 ACL ME8 At2g23600 F26B6.25	Methylesterase 2, AtMES2, EC 3.1.1.- (Protein METHYLESTERASE 8, AtME8)
DESC_00014992	0.002395	Q9LIK3	At3g22940 F5N5.12	Putative F-box protein At3g22940	ubiquitin-protein transferase activity [GO:0004842]; SCF-dependent proteasomal ubiquitin-dependent protein catabolic process [GO:0031146]
DESC_00015065	0.032934	P22954	HSP70-2 HSC70-2 HSC70-G8 MED37_3 MED37D At5g02490 T22P11.80	Heat shock 70 kDa protein 2 (Heat shock cognate 70 kDa protein 2) (Heat shock cognate protein 70-2, AtHsc70-2) (Heat shock protein 70-2, AtHsp70-2)	alpha DNA polymerase:primase complex [GO:0005658]; cytosol [GO:0005829]; nucleoplasm [GO:0005654]; DNA binding [GO:0003677]; DNA replication [GO:0006260]; DNA replication initiation [GO:0006270]; DNA replication, synthesis of RNA primer [GO:0006269]
DESC_00015205	0.045837	Q9LHD3
DESC_00015262	0.00237	F4JSG3	RPA1E RPA70E At4g19130 T18B16.100	Replication protein A 70 kDa DNA-binding subunit E, AtRPA70E (AtRPA1-1) (Replication factor A protein 1E) (Replication protein A 1E, AtRPA1E)
DESC_00015291	0.005079	Q9MAN1	NGA3 At1g01030 T25K16.3	B3 domain-containing transcription factor NGA3 (Protein NGATHA3)	extracellular region [GO:0005576]; plant-type cell wall [GO:0009505]; heme binding [GO:0020037]; metal ion binding [GO:0046872]; peroxidase activity [GO:0004601]; hydrogen peroxide catabolic process [GO:0042744]; response to oxidative stress [GO:0006979]
DESC_00015378	0.000114	P0DKG7	At2g42480 MHK10.20	MATH domain and coiled-coil domain-containing protein At2g42480 (RTM3-like protein At2g42480)	integral component of membrane [GO:0016021]; intracellular membrane-bounded organelle [GO:0043231]; ABC-type transporter activity [GO:0140359]; ATP binding [GO:0005524]; ATPase-coupled transmembrane transporter activity [GO:0042626]; lipid transporter activity [GO:0005319]; lipid transport [GO:0006869]
DESC_00015584	0.007019	Q9SIJ5	RL2 MEE3 RMS1 At2g21650 F2G1.8	Protein RADIALIS-like 2, AtRL2, Protein RAD-like 2 (Protein MATERNAL EFFECT EMBRYO ARREST 3) (Protein RADIALIS-LIKE SANT/MYB 1, Protein RSM1)	nucleus [GO:0005634]; protein ubiquitination [GO:0016567]
DESC_00015585	0.021421	Q9SCL2	At3g49450 T1G12.15 T9C5.50	F-box protein At3g49450	cytoplasmic side of plasma membrane [GO:0009898]; ATP binding [GO:0005524]; protein serine/threonine kinase activity [GO:0004674]; brassinosteroid mediated signaling pathway [GO:0009742]; positive regulation of intracellular signal transduction [GO:1902533]; suspensor development [GO:0010098]; zygote elongation [GO:0080159]
DESC_00015654	0.001742	Q9SM27	MYB104 At2g26950 T20P8.20	Transcription factor MYB104 (Myb-related protein 104, AtMYB104)	chloroplast [GO:0009507]; chloroplast stroma [GO:0009570]; diaminohydroxyphosphoribosylaminopyrimidine deaminase activity [GO:0008835]; zinc ion binding [GO:0008270]; riboflavin biosynthetic process [GO:0009231]
DESC_00005235	0.034881	Unknown
DESC_00015712	0.031893	Q9FLD5	AATP1 ASD At5g40010 MYH19.21	AAA-ATPase ASD, mitochondrial, EC 3.6.1.- (AAA-ATPase 1) (Protein ATPASE-IN-SEED-DEVELOPMENT)	apoplast [GO:0048046]; extracellular space [GO:0005615]; receptor serine/threonine kinase binding [GO:0033612]; cell-cell signaling involved in cell fate commitment [GO:0045168]
DESC_00015800	0.003035	Q9NQZ5	STARD7 GTT1	StAR-related lipid transfer protein 7, mitochondrial (Gestational trophoblastic tumor protein 1) (START domain-containing protein 7, StARD7)	ESCRT III complex [GO:0000815]; multivesicular body [GO:0005771]; endosome transport via multivesicular body sorting pathway [GO:0032509]; late endosome to vacuole transport [GO:0045324]; protein transport [GO:0015031]
DESC_00015809	0.014091	O82378	At2g29780 T27A16.12	Putative F-box/kelch-repeat protein At2g29780	extracellular region [GO:0005576]
DESC_00000281	0.003606	Unknown
DESC_00015968	0.014624	Q5RC30	SEC11C SEC11L3	Signal peptidase complex catalytic subunit SEC11C, EC 3.4.21.89 (Microsomal signal peptidase 21 kDa subunit, SPase 21 kDa subunit) (SEC11 homolog C) (SEC11-like protein 3) (SPC21)	nucleus [GO:0005634]; cytokinin-activated signaling pathway [GO:0009736]; phosphorelay signal transduction system [GO:0000160]; rhythmic process [GO:0048511]
DESC_00015991	0.001366	Q3EAE5	At4g00315 A_IG005I10.18 F5I10.18	Putative F-box/FBD/LRR-repeat protein At4g00315	DNA replication factor A complex [GO:0005662]; damaged DNA binding [GO:0003684]; single-stranded telomeric DNA binding [GO:0043047]; zinc ion binding [GO:0008270]; DNA unwinding involved in DNA replication [GO:0006268]; double-strand break repair via homologous recombination [GO:0000724]; meiotic cell cycle [GO:0051321]; nucleotide-excision repair [GO:0006289]; telomere maintenance via telomerase…
DESC_00015997	0.038513	Q9XEA1	OSCA1 OSCA1.1 At4g04340 T19B17.6	Protein OSCA1 (CSC1-like protein At4g04340) (Hyperosmolality-gated Ca2+ permeable channel 1.1, AtOSCA1.1) (Protein reduced hyperosmolality-induced [Ca(2+)]i increase 1)	metal ion binding [GO:0046872]; metallopeptidase activity [GO:0008237]
DESC_00016037	0.039977	O02414		Dynein light chain LC6, flagellar outer arm	microtubule-based process [GO:0007017]
DESC_00016113	0.002936	Q9SS67	PER28 P28 At3g03670 T12J13.5	Peroxidase 28, Atperox P28, EC 1.11.1.7 (ATP39)	extracellular region [GO:0005576]; plant-type cell wall [GO:0009505]; heme binding [GO:0020037]; metal ion binding [GO:0046872]; peroxidase activity [GO:0004601]; cellular response to hypoxia [GO:0071456]; hydrogen peroxide catabolic process [GO:0042744]; response to oxidative stress [GO:0006979]
DESC_00016298	0.04672	Q9LN77	P2A12 At1g12710 T12C24.23	F-box protein PP2-A12 (Protein PHLOEM PROTEIN 2-LIKE A12, AtPP2-A12)	integral component of membrane [GO:0016021]; ATP binding [GO:0005524]; polysaccharide binding [GO:0030247]; protein serine kinase activity [GO:0106310]; protein serine/threonine kinase activity [GO:0004674]; protein serine/threonine/tyrosine kinase activity [GO:0004712]
DESC_00016307	0.033968	Q9LHD3	At3g28330 MZF16.14	F-box protein At3g28330	AP-1 adaptor complex [GO:0030121]; intracellular membrane-bounded organelle [GO:0043231]; clathrin adaptor activity [GO:0035615]; intracellular protein transport [GO:0006886]; vesicle-mediated transport [GO:0016192]
DESC_00016307	0.013308	Q9LHD3	At3g28330 MZF16.14	F-box protein At3g28330	SCF-dependent proteasomal ubiquitin-dependent protein catabolic process [GO:0031146]
DESC_00016331	0.000907	Q9M3E5	LECRK11 At3g45330 F18N11.90	Putative L-type lectin-domain containing receptor kinase I.1, LecRK-I.1, EC 2.7.11.1	integral component of membrane [GO:0016021]; plasma membrane [GO:0005886]; ABC-type transporter activity [GO:0140359]; ATP binding [GO:0005524]
DESC_00016714	0.001028	P35194	UTP20 YBL004W YBL0101	U3 small nucleolar RNA-associated protein 20, U3 snoRNA-associated protein 20 (U three protein 20)	integral component of membrane [GO:0016021]; plasma membrane [GO:0005886]; plasmodesma [GO:0009506]; actin binding [GO:0003779]; actin filament binding [GO:0051015]; profilin binding [GO:0005522]; actin nucleation [GO:0045010]; cell tip growth [GO:0009932]
DESC_00016749	0.033196	Q9ZPS3	GAD4 At2g02010 F14H20.8	Glutamate decarboxylase 4, GAD 4, EC 4.1.1.15
DESC_00016798	0.000182	Q9FZD9	DUF3 At1g26540 T1K7.9	DUF724 domain-containing protein 3, AtDUF3	cytosol [GO:0005829]; mitochondrion [GO:0005739]; calmodulin binding [GO:0005516]; glutamate decarboxylase activity [GO:0004351]; pyridoxal phosphate binding [GO:0030170]; glutamate catabolic process [GO:0006538]
DESC_00016809	0.003122	F4IE66	RID1 At1g26370 T1K7.25	Pre-mRNA-splicing factor ATP-dependent RNA helicase DEAH10, EC 3.6.4.13 (DEAH RNA helicase homolog PRP22) (Protein ROOT INITIATION DEFECTIVE 1)	cytoplasm [GO:0005737]
DESC_00017064	0.025634	Q9LM74	At1g20795 F2D10.29	Putative F-box protein At1g20795	integral component of endoplasmic reticulum membrane [GO:0030176]; integral component of plasma membrane [GO:0005887]; membrane [GO:0016020]; cell death [GO:0008219]; cellular response to salicylic acid stimulus [GO:0071446]; defense response to bacterium [GO:0042742]; positive regulation of defense response to bacterium [GO:1900426]; positive regulation of defense response to oomycetes [GO:19022…
DESC_00017116	0.026417	Q8W474	At1g58390 F9K23.8 X7J.2	Probable disease resistance protein At1g58390
DESC_00001787	0.001041	Unknown
DESC_00006407	0.049641	Unknown
DESC_00017173	0.030999	Q9ZVX1	UBC23 At2g16920 F12A24.10	Probable ubiquitin-conjugating enzyme E2 23, EC 2.3.2.23 (E2 ubiquitin-conjugating enzyme 23) (Ubiquitin carrier protein 23)	integral component of membrane [GO:0016021]; plasma membrane [GO:0005886]
DESC_00017374	0.031933	Q9C8U6	IAN3 At1g33890 T3M13.9	Immune-associated nucleotide-binding protein 3, AtIAN3 (AIG1-like protein)	cytoplasmic stress granule [GO:0010494]; nucleus [GO:0005634]; ribosome [GO:0005840]; poly(A) binding [GO:0008143]; promoter-specific chromatin binding [GO:1990841]; protein kinase A catalytic subunit binding [GO:0034236]; ribonuclease inhibitor activity [GO:0008428]; mRNA processing [GO:0006397]; mRNA transport [GO:0051028]; regulation of nuclear-transcribed mRNA poly(A) tail shortening [GO:0060…
DESC_00017412	0.033725	Q9FNJ4	At5g22670 MDJ22.9	Putative F-box/FBD/LRR-repeat protein At5g22670	chloroplast [GO:0009507]; chloroplast envelope [GO:0009941]; endoplasmic reticulum [GO:0005783]; endoplasmic reticulum membrane [GO:0005789]; integral component of membrane [GO:0016021]; mitochondrion [GO:0005739]; plant-type vacuole [GO:0000325]; plasma membrane [GO:0005886]; trans-Golgi network [GO:0005802]; ABC-type transporter activity [GO:0140359]; ATP binding [GO:0005524]; auxin efflux tran…
DESC_00017519	0.013643	Q8H1E8	DRM3 At3g17310	Probable inactive DNA (cytosine-5)-methyltransferase DRM3 (Protein DOMAINS REARRANGED METHYLTRANSFERASE 3)	cytosol [GO:0005829]; eukaryotic 48S preinitiation complex [GO:0033290]; GTP binding [GO:0005525]; GTPase activity [GO:0003924]; metal ion binding [GO:0046872]; translation initiation factor activity [GO:0003743]; cytoplasmic translational initiation [GO:0002183]
DESC_00017561	0.002028	Q5R8V9	ZC3HC1 NIPA	Zinc finger C3HC-type protein 1 (Nuclear-interacting partner of ALK) (Nuclear-interacting partner of anaplastic lymphoma kinase)	cell cycle [GO:0007049]; cell division [GO:0051301]; protein ubiquitination [GO:0016567]
DESC_00017633	0.010925	Q9SJ06	At2g21930 F7D8.25	F-box protein At2g21930	endoplasmic reticulum membrane [GO:0005789]; Golgi membrane [GO:0000139]; plasma membrane [GO:0005886]; ADP binding [GO:0043531]; ATP binding [GO:0005524]; innate immune receptor activity [GO:0140376]; LRR domain binding [GO:0030275]; NAD(P)+ nucleosidase activity [GO:0050135]; NAD+ nucleotidase, cyclic ADP-ribose generating [GO:0061809]; defense response [GO:0006952]; defense response to fungus …
DESC_00017658	0.007141	Q9LVR6	DAR3 At5g66640 MSN2.2	Protein DA1-related 3	ubiquitin binding [GO:0043130]
DESC_00012592	0.041406	Unknown
DESC_00017786	0.015163	Q9LTA2	AHL17 At5g49700 K2I5.6	AT-hook motif nuclear-localized protein 17	nucleus [GO:0005634]; DNA-binding transcription factor activity [GO:0003700]; minor groove of adenine-thymine-rich DNA binding [GO:0003680]
DESC_00017993	0.038535	Q9FF31	LRK10L-2.1 At5g38260 MXA21.5	LEAF RUST 10 DISEASE-RESISTANCE LOCUS RECEPTOR-LIKE PROTEIN KINASE-like 2.1, EC 2.7.11.1 (Probable receptor-like serine/threonine-protein kinase LRK10L-2.1)	chloroplast [GO:0009507]; chloroplast thylakoid membrane [GO:0009535]; cytosol [GO:0005829]; plastoglobule [GO:0010287]; thylakoid [GO:0009579]; thylakoid lumen [GO:0031977]
DESC_00018061	0.0101	Q9SIV7	At2g16450 F16F14.5	F-box protein At2g16450	dendritic spine [GO:0043197]; endosome membrane [GO:0010008]; plasma membrane [GO:0005886]; postsynaptic density membrane [GO:0098839]; recycling endosome membrane [GO:0055038]; palmitoyl-(protein) hydrolase activity [GO:0008474]; protein depalmitoylation [GO:0002084]; regulation of postsynapse organization [GO:0099175]
DESC_00018172	0.010094	Q9LRL9	CRRSP20 At3g21933 MZN24.6	Putative cysteine-rich repeat secretory protein 20	L-ascorbic acid binding [GO:0031418]; metal ion binding [GO:0046872]; naringenin 3-dioxygenase activity [GO:0045486]; flavonoid biosynthetic process [GO:0009813]
DESC_00018198	0.03447	F4J339	RPP1 At3g44480 F14L2_30	Probable disease resistance protein RPP1 (Probable NAD(+) hydrolase RPP1, EC 3.2.2.6) (Protein RECOGNITION OF PERONOSPORA PARASITICA 1)	nucleus [GO:0005634]; DNA-binding transcription factor activity [GO:0003700]; DNA-binding transcription factor activity, RNA polymerase II-specific [GO:0000981]; protein dimerization activity [GO:0046983]; RNA polymerase II cis-regulatory region sequence-specific DNA binding [GO:0000978]; positive regulation of transcription by RNA polymerase II [GO:0045944]; regulation of transcription by RNA po…
DESC_00006609	4.4e-05	Unknown
DESC_00018265	0.00056	Unknown
DESC_00018317	0.017833	Q8GYK7	At5g14285 F18O22_70	TLC domain-containing protein At5g14285	integral component of membrane [GO:0016021]; metal ion binding [GO:0046872]; transferase activity [GO:0016740]; protein ubiquitination [GO:0016567]
DESC_00018326	0.001657	A0A2P1GIW7	SAT	Stemmadenine O-acetyltransferase, CrSAT, EC 1.7.1.-	plasma membrane [GO:0005886]; cell differentiation [GO:0030154]
DESC_00018490	0.00334	O65375	LRX1 At1g12040 F12F1.9	Leucine-rich repeat extensin-like protein 1, AtLRX1, LRR/EXTENSIN1 (Cell wall hydroxyproline-rich glycoprotein)
DESC_00018494	0.000253	P43297	RD21A At1g47128 F2G19.31	Cysteine proteinase RD21A, EC 3.4.22.- (Protein RESPONSIVE TO DEHYDRATION 21, RD21)	integral component of membrane [GO:0016021]; plasma membrane [GO:0005886]; ATP binding [GO:0005524]; protein serine kinase activity [GO:0106310]; protein serine/threonine kinase activity [GO:0004674]; protein serine/threonine/tyrosine kinase activity [GO:0004712]
DESC_00024205	0.000177	Unknown
DESC_00018555	0.003693	Q1PEH6	ABCA3 ATH2 At3g47740 T23J7.70	ABC transporter A family member 3, ABC transporter ABCA.3, AtABCA3 (ABC2 homolog 2)	extracellular region [GO:0005576]; plant-type cell wall [GO:0009505]; plasmodesma [GO:0009506]; structural constituent of cell wall [GO:0005199]; cell morphogenesis involved in differentiation [GO:0000904]; cell wall organization [GO:0071555]; trichoblast differentiation [GO:0010054]; unidimensional cell growth [GO:0009826]
DESC_00018575	0.012763	C0LGP4	At3g47570 F1P2.120	Probable LRR receptor-like serine/threonine-protein kinase At3g47570, EC 2.7.11.1	nucleus [GO:0005634]; chromatin binding [GO:0003682]; DNA (cytosine-5-)-methyltransferase activity [GO:0003886]; DNA binding [GO:0003677]; methyltransferase activity [GO:0008168]; DNA mediated transformation [GO:0009294]; DNA methylation on cytosine within a CG sequence [GO:0010424]; maintenance of DNA methylation [GO:0010216]; negative regulation of flower development [GO:0009910]; regulation of…
DESC_00018637	0.026736	Q9ZV51	ATL56 At2g18670 MSF3.5	RING-H2 finger protein ATL56, EC 2.3.2.27 (RING-type E3 ubiquitin transferase ATL56)	endoplasmic reticulum [GO:0005783]; endoplasmic reticulum lumen [GO:0005788]; mitochondrion [GO:0005739]; plasmodesma [GO:0009506]; beta-glucosidase activity [GO:0008422]; scopolin beta-glucosidase activity [GO:0102483]; carbohydrate metabolic process [GO:0005975]; cellular response to cold [GO:0070417]; cellular response to salt stress [GO:0071472]; glucosinolate catabolic process [GO:0019762]; …
DESC_00018739	0.006593	Q93V93	PER44 P44 At4g26010 F20B18.120	Peroxidase 44, Atperox P44, EC 1.11.1.7 (ATP35)	ADP binding [GO:0043531]; NAD(P)+ nucleosidase activity [GO:0050135]; NAD+ nucleotidase, cyclic ADP-ribose generating [GO:0061809]; defense response [GO:0006952]; signal transduction [GO:0007165]
DESC_00018792	0.001338	Q9SVG7	At4g20800 F21C20.150	Berberine bridge enzyme-like 17, AtBBE-like 17, EC 1.1.1.-	negative regulation of long-day photoperiodism, flowering [GO:0048579]; regulation of short-day photoperiodism, flowering [GO:0048587]
DESC_00018799	0.013093	Q9SUN3	At4g20460 F9F13.110	Probable UDP-arabinose 4-epimerase 3, EC 5.1.3.5 (UDP-D-xylose 4-epimerase 3)	endoplasmic reticulum [GO:0005783]; integral component of membrane [GO:0016021]
DESC_00018808	0.009247	Q0WTY4	VPS2.2 CHMP2-2 At5g44560 MFC16.25	Vacuolar protein sorting-associated protein 2 homolog 2, AtVPS2-2 (Charged multivesicular body protein 2 homolog 2) (ESCRT-III complex subunit VPS2 homolog 2)	cytoplasm [GO:0005737]; dynein complex [GO:0030286]; microtubule [GO:0005874]; motile cilium [GO:0031514]; microtubule-based process [GO:0007017]
DESC_00018815	0.007641	Q8LRK9	TAF1 GTD1 HAC13 HAF1 TAF1A At1g32750 F6N18.13	Transcription initiation factor TFIID subunit 1 (TAFII250-A) (TBP-associated factor 1, AtTAF1) (Transcription initiation factor TFIID subunit 1-A)	nucleus [GO:0005634]; plasmodesma [GO:0009506]; double-stranded methylated DNA binding [GO:0010385]; histone acetyltransferase activity [GO:0004402]; histone binding [GO:0042393]; metal ion binding [GO:0046872]; gene silencing by RNA-directed DNA methylation [GO:0080188]; histone H3-K14 acetylation [GO:0044154]; histone H3-K18 acetylation [GO:0043971]; histone H3-K23 acetylation [GO:0043972]; reg…
DESC_00018896	0.008726	Q8W571	ATL32 At4g40070 T5J17.240	RING-H2 finger protein ATL32, EC 2.3.2.27 (RING-type E3 ubiquitin transferase ATL32)	integral component of membrane [GO:0016021]; plasma membrane [GO:0005886]; innate immune response [GO:0045087]; response to salicylic acid [GO:0009751]
DESC_00018992	0.009058	Q9FIZ3	GSO2 EDA23 At5g44700 K23L20.3	LRR receptor-like serine/threonine-protein kinase GSO2, EC 2.7.11.1 (Protein EMBRYO SAC DEVELOPMENT ARREST 23) (Protein GASSHO 2)
DESC_00019108	0.00239	Q9FLI4	SBT1.3 At5g51750 MIO24.12	Subtilisin-like protease SBT1.3, EC 3.4.21.- (Subtilase subfamily 1 member 3, AtSBT1.3)	transcription factor TFIID complex [GO:0005669]; RNA polymerase II general transcription initiation factor activity [GO:0016251]; TBP-class protein binding [GO:0017025]; chromatin organization [GO:0006325]; DNA mediated transformation [GO:0009294]; RNA polymerase II preinitiation complex assembly [GO:0051123]
DESC_00019352	7.4e-05	Q9LUZ4	At5g58620 MZN1.16 MZN1.8	Zinc finger CCCH domain-containing protein 66, AtC3H66	nucleus [GO:0005634]; site of double-strand break [GO:0035861]; enzyme binding [GO:0019899]; regulation of DNA double-strand break processing [GO:1903775]; regulation of histone H2B conserved C-terminal lysine ubiquitination [GO:2001173]
DESC_00019353	0.036822	F4IXE7	IDM1 ROS4 At3g14980 K15M2.12	Increased DNA methylation 1 (Histone H3 acetyltransferase IDM1, EC 2.3.1.-) (Protein ROS4) (Repressor of silencing 4)	chloroplast [GO:0009507]; cytoplasm [GO:0005737]; phosphoribosylglycinamide formyltransferase activity [GO:0004644]; 'de novo' IMP biosynthetic process [GO:0006189]
DESC_00019396	0.046145	Q9LV45	At3g24580 MOB24.16	Putative F-box protein At3g24580	nucleus [GO:0005634]; DNA-binding transcription factor activity [GO:0003700]; sequence-specific DNA binding [GO:0043565]; transcription cis-regulatory region binding [GO:0000976]; fruit dehiscence [GO:0010047]; plant-type secondary cell wall biogenesis [GO:0009834]; positive regulation of transcription, DNA-templated [GO:0045893]
DESC_00019465	0.003492	O82375	At2g29810 T27A16.9	Putative F-box/kelch-repeat protein At2g29810
DESC_00019487	0.038119	Q9C8Y9	BGLU22 At1g66280 T27F4.3	Beta-glucosidase 22, AtBGLU22, EC 3.2.1.21	integral component of membrane [GO:0016021]; membrane [GO:0016020]; antiporter activity [GO:0015297]; transmembrane transporter activity [GO:0022857]; xenobiotic transmembrane transporter activity [GO:0042910]; xenobiotic detoxification by transmembrane export across the plasma membrane [GO:1990961]
DESC_00019562	0.010165	Q9FVQ9	At1g32140 F3C3.15	Putative F-box protein At1g32140	chromosome, telomeric region [GO:0000781]; CST complex [GO:1990879]; protein folding chaperone [GO:0044183]; single-stranded DNA binding [GO:0003697]; telomerase inhibitor activity [GO:0010521]; telomeric DNA binding [GO:0042162]; negative regulation of telomere maintenance via telomerase [GO:0032211]; response to heat [GO:0009408]; shoot system development [GO:0048367]; stem cell population main…
DESC_00019674	0.00382	Q9LR78	BSU1 At1g03445 F21B7.7	Serine/threonine-protein phosphatase BSU1, EC 3.1.3.16 (Bri1 suppressor protein 1)	cytoplasmic stress granule [GO:0010494]; P-body [GO:0000932]; DNA binding [GO:0003677]; DNA-binding transcription factor activity [GO:0003700]; metal ion binding [GO:0046872]; RNA binding [GO:0003723]; regulation of transcription, DNA-templated [GO:0006355]; translation [GO:0006412]
DESC_00020187	0.040155	Q5EB92	Wdr70	WD repeat-containing protein 70	apoplast [GO:0048046]; serine-type endopeptidase activity [GO:0004252]; serine-type peptidase activity [GO:0008236]; tripeptidyl-peptidase activity [GO:0008240]; negative regulation of defense response to bacterium [GO:1900425]; negative regulation of stomatal complex development [GO:2000122]; proteolysis [GO:0006508]; regulation of stomatal complex development [GO:2000038]; response to carbon di…
DESC_00020288	0.027521	Q8L586	At4g09580 T25P22.20	Uncharacterized membrane protein At4g09580	nucleus [GO:0005634]; DNA binding [GO:0003677]; DNA-binding transcription factor activity [GO:0003700]; flower development [GO:0009908]; leaf development [GO:0048366]; regulation of leaf morphogenesis [GO:1901371]; regulation of transcription, DNA-templated [GO:0006355]
DESC_00020451	0.002776	Q7XR84	F3H-3 F3H Os04g0667200 LOC_Os04g57160 OSJNBa0043A12.1	Flavanone 3-dioxygenase 3, EC 1.14.11.9 (Flavanone 3-beta-hydroxylase 3) (Flavanone 3-hydroxylase 3, OsF3H-3) (Flavonoid 3-hydroxylase, OsF3H)
DESC_00020490	0.014988	Q2V483	At2g17723 T17A5	Putative defensin-like protein 256	cytoplasm [GO:0005737]; nucleus [GO:0005634]; RNA polymerase II transcription regulator complex [GO:0090575]; RNA polymerase II transcription repressor complex [GO:0090571]; DNA binding [GO:0003677]; DNA-binding transcription factor activity [GO:0003700]; transcription cis-regulatory region binding [GO:0000976]; negative regulation of transcription, DNA-templated [GO:0045892]; plant-type hypersen…
DESC_00020716	0.000309	Q9SI34	FBX9 At2g04920 F1O13.5	Putative F-box only protein 9	nuclear speck [GO:0016607]; cell differentiation [GO:0030154]; flower development [GO:0009908]
DESC_00020776	5.5e-05	Q8L7S3	At2g28450 T1B3.3	Zinc finger CCCH domain-containing protein 24, AtC3H24, EC 2.1.1.-	integral component of membrane [GO:0016021]; metal ion binding [GO:0046872]; transferase activity [GO:0016740]; cellular response to hypoxia [GO:0071456]; protein ubiquitination [GO:0016567]
DESC_00015870	0.003055	Unknown
DESC_00021342	0.013365	Unknown
DESC_00020925	0.026977	Q1PEP5	NUCL2 NUC2 PARLL1 At3g18610 K24M9.11	Nucleolin 2 (Protein NUCLEOLIN LIKE 2, AtNUC-L2) (Protein PARALLEL LIKE 1, AtPARLL1)	carbohydrate binding [GO:0030246]
DESC_00020953	0.008984	F4IHU9	DTX15 At2g34360 F13P17.20	Protein DETOXIFICATION 15, AtDTX15 (Multidrug and toxic compound extrusion protein 15, MATE protein 15)	integral component of membrane [GO:0016021]; plasma membrane [GO:0005886]
DESC_00020995	0.023927	Q1PFN9	APUM9 At1g35730 F14D7.3	Pumilio homolog 9, APUM-9, AtPUM9
DESC_00021066	0.026483	Q9ZRF9	RPK1 TOAD1 At1g69270 F23O10.15 F4N2.23	Probable LRR receptor-like serine/threonine-protein kinase RPK1, EC 2.7.11.1 (Protein TOADSTOOL 1) (Receptor-like protein kinase 1)	apoplast [GO:0048046]; cytoplasm [GO:0005737]; cytoplasmic stress granule [GO:0010494]; extracellular space [GO:0005615]; Golgi apparatus [GO:0005794]; lysosome [GO:0005764]; nucleus [GO:0005634]; P-body [GO:0000932]; plant-type vacuole [GO:0000325]; plasma membrane [GO:0005886]; plasmodesma [GO:0009506]; secretory vesicle [GO:0099503]; vacuole [GO:0005773]; cysteine-type endopeptidase activity […
DESC_00021119	0.043366	G4N286	RED1 MGG_12983	Short-chain dehydrogenase RED1, EC 1.1.1.- (Pyriculol/pyriculariol biosynthesis cluster protein RED1)	oxidoreductase activity [GO:0016491]
DESC_00021187	0.014649	O23278	At4g14190 dl3135c FCAALL.115	Pentatricopeptide repeat-containing protein At4g14190, chloroplastic	chloroplast [GO:0009507]
DESC_00021199	0.000137	Q9SVN2	RLP47 At4g13810 F18A5.200	Receptor-like protein 47, AtRLP47	integral component of membrane [GO:0016021]; plasma membrane [GO:0005886]
DESC_00021229	0.008146	O49328	RLP26 At2g33050 F25I18.21 T21L14	Receptor like protein 26, AtRLP26	extracellular region [GO:0005576]; defense response to fungus [GO:0050832]; killing of cells of another organism [GO:0031640]
DESC_00021547	0.00779	Q8VYX0	ILL6 GR1 At1g44350 T18F15.9	IAA-amino acid hydrolase ILR1-like 6, EC 3.5.1.- (Protein gr1) (jasmonoyl-L-amino acid hydrolase, EC 3.5.1.127)	cytoplasm [GO:0005737]; nucleus [GO:0005634]; P-body [GO:0000932]; mRNA binding [GO:0003729]; mRNA processing [GO:0006397]; regulation of RNA splicing [GO:0043484]; regulation of translation [GO:0006417]; RNA splicing [GO:0008380]
DESC_00021618	0.011592	O82316	TIP4-1 At2g25810 F17H15.16	Aquaporin TIP4-1 (Epsilon-tonoplast intrinsic protein, Epsilon-TIP) (Tonoplast intrinsic protein 4-1, AtTIP4;1)	Golgi apparatus [GO:0005794]; integral component of membrane [GO:0016021]; membrane [GO:0016020]; G protein-coupled receptor activity [GO:0004930]; G protein-coupled receptor signaling pathway [GO:0007186]
DESC_00021655	2e-05	Q9FHK1	At5g36200 MAB16.15	Putative F-box protein At5g36200	endoplasmic reticulum membrane [GO:0005789]; integral component of membrane [GO:0016021]; Hsp70 protein binding [GO:0030544]; cellular response to misfolded protein [GO:0071218]; chaperone cofactor-dependent protein refolding [GO:0051085]; ubiquitin-dependent ERAD pathway [GO:0030433]
DESC_00021811	0.00066	Q9FID8	At5g39000 MXF12.2	Putative receptor-like protein kinase At5g39000, EC 2.7.11.-	anchored component of membrane [GO:0031225]; anchored component of plasma membrane [GO:0046658]; electron transfer activity [GO:0009055]; metal ion binding [GO:0046872]
DESC_00021821	0.001883	Q9M1H3	ABCF4 GCN4 At3g54540 T14E10.110	ABC transporter F family member 4, ABC transporter ABCF.4, AtABCF4 (GCN20-type ATP-binding cassette protein GCN4)	hydrolase activity [GO:0016787]
DESC_00026074	0.037627	Unknown
DESC_00005723	0.001212	Unknown
DESC_00022232	0.004939	Q9SA00	APRL4 At1g34780 F11O6.7 F21H2.1	5'-adenylylsulfate reductase-like 4 (Adenosine 5'-phosphosulfate reductase-like 4, APR-like 4, AtAPRL4)	cytoplasm [GO:0005737]; nuclear speck [GO:0016607]; RNA binding [GO:0003723]; mRNA processing [GO:0006397]
DESC_00022410	0.007777	Q9STE1	PCMP-E36 At4g21300 T6K22.30	Pentatricopeptide repeat-containing protein At4g21300	integral component of membrane [GO:0016021]
DESC_00022433	0.044887	Q9SUA9	DOF4.4 At4g21050 T13K14.210	Dof zinc finger protein DOF4.4, AtDOF4.4
DESC_00022497	0.004092	Q9SLA8	MOD1 ENR-A ENR1 At2g05990 T6P5.19	Enoyl-[acyl-carrier-protein] reductase [NADH], chloroplastic, ENR, EC 1.3.1.9 (NADH-dependent enoyl-ACP reductase 1) (Protein MOSAIC DEATH 1)	plasmodesma [GO:0009506]
DESC_00018458	0.026661	Unknown
DESC_00019453	0.044121	Unknown
DESC_00025092	0.043554	Unknown
DESC_00022788	0.024927	Q84X02	At2g26860 F12C20.10	FBD-associated F-box protein At2g26860	nucleus [GO:0005634]; ATP binding [GO:0005524]; ATP hydrolysis activity [GO:0016887]; DNA binding [GO:0003677]; DNA helicase activity [GO:0003678]; RNA binding [GO:0003723]; RNA helicase activity [GO:0003724]; DNA metabolic process [GO:0006259]
DESC_00022896	0.031222	Q8GYH5	BAD1 At5g54610 MRB17.11	Ankyrin repeat-containing protein BDA1 (Protein BIAN DA 1)	integral component of membrane [GO:0016021]; ATP binding [GO:0005524]; polysaccharide binding [GO:0030247]; protein serine kinase activity [GO:0106310]; protein serine/threonine kinase activity [GO:0004674]; protein serine/threonine/tyrosine kinase activity [GO:0004712]
DESC_00022915	0.000957	Q9SZ67	WRKY19 At4g12020 F16J13.90	Probable WRKY transcription factor 19 (WRKY DNA-binding protein 19)	Golgi membrane [GO:0000139]; integral component of membrane [GO:0016021]; arabinosyltransferase activity [GO:0052636]; glycosyltransferase activity [GO:0016757]; plant-type cell wall organization [GO:0009664]
DESC_00005241	0.032298	Unknown
DESC_00023024	0.011654	F4KHH8	RPS6 At5g46470 K11I1.6	Disease resistance protein RPS6, EC 3.2.2.6 (Resistance to Pseudomonas syringae 6)	3-oxoacyl-[acyl-carrier-protein] reductase (NADPH) activity [GO:0004316]; NAD binding [GO:0051287]; oxidoreductase activity, acting on the CH-OH group of donors, NAD or NADP as acceptor [GO:0016616]; fatty acid elongation [GO:0030497]
DESC_00023103	0.014	P42759	ERD10 LTI29 LTI45 At1g20450 F5M15.21 F5M15_20	cytoplasm [GO:0005737]; cytosol [GO:0005829]; extrinsic component of membrane [GO:0019898]; membrane [GO:0016020]; nucleus [GO:0005634]; plasmodesma [GO:0009506]; actin binding [GO:0003779]; copper ion binding [GO:0005507]; lipid binding [GO:0008289]; nickel cation binding [GO:0016151]; phosphatidylcholine binding [GO:0031210]; phosphatidylserine binding [GO:0001786]; protein folding chaperone [G…
DESC_00023166	0.008441	Q52QU1	ERF042 At2g25820 F17H15.15	Ethylene-responsive transcription factor ERF042	nucleolus [GO:0005730]; nucleus [GO:0005634]; spliceosomal complex [GO:0005681]; ATP binding [GO:0005524]; ATP hydrolysis activity [GO:0016887]; RNA binding [GO:0003723]; RNA helicase activity [GO:0003724]; mRNA processing [GO:0006397]; positive regulation of transcription by RNA polymerase I [GO:0045943]; regulation of RNA splicing [GO:0043484]; RNA splicing [GO:0008380]
DESC_00023180	0.045934	Q10I20	XAT3 Os03g0567600 LOC_Os03g37010 OsJ_11476 OSJNBa0026A15.4	Alpha-1,3-arabinosyltransferase XAT3, EC 2.4.2.- (Xylan arabinosyltransferase 3, OsXAT3)	endoplasmic reticulum [GO:0005783]; plasma membrane [GO:0005886]; GTP binding [GO:0005525]; cellular response to heat [GO:0034605]; endoplasmic reticulum unfolded protein response [GO:0030968]
DESC_00023205	0.008251	Q9LPI7	NAC012 NST3 SND1 At1g32770 F6N18.15	NAC domain-containing protein 12, ANAC012 (Protein NAC SECONDARY WALL THICKENING PROMOTING 3) (Protein SECONDARY WALL-ASSOCIATED NAC DOMAIN PROTEIN 1)	DNA binding [GO:0003677]; metal ion binding [GO:0046872]
DESC_00023276	0.002763	Q9FH28	ATJ49 C49 At5g49060 K19E20.16 K20J1_3	Chaperone protein dnaJ 49, AtDjC49, AtJ49	cytosol [GO:0005829]; nucleus [GO:0005634]; plasma membrane [GO:0005886]; ribonucleoprotein complex [GO:1990904]; mRNA 3'-UTR binding [GO:0003730]; mRNA binding [GO:0003729]; poly(A) binding [GO:0008143]; poly(U) RNA binding [GO:0008266]; RNA binding [GO:0003723]; translation initiation factor activity [GO:0003743]; nuclear-transcribed mRNA catabolic process, nonsense-mediated decay [GO:0000184];…
DESC_00023417	0.036573	P0DKH6	RPS6	Disease resistance protein RPS6, EC 3.2.2.6 (Resistance to Pseudomonas syringae 6)	ADP binding [GO:0043531]; ATP binding [GO:0005524]; defense response [GO:0006952]
DESC_00023524	0.030512	Q9BZH6	WDR11 BRWD2 KIAA1351 WDR15	WD repeat-containing protein 11 (Bromodomain and WD repeat-containing protein 2) (WD repeat-containing protein 15)	Golgi membrane [GO:0000139]; integral component of membrane [GO:0016021]; beta-1,4-mannosylglycoprotein 4-beta-N-acetylglucosaminyltransferase activity [GO:0003830]; glycosyltransferase activity [GO:0016757]; amyloid-beta metabolic process [GO:0050435]; canonical Wnt signaling pathway [GO:0060070]; cellular response to oxidative stress [GO:0034599]; cognition [GO:0050890]; N-acetylglucosamine met…
DESC_00023578	0.014358	Q8S8P6	At2g32630 T26B15.19	Pentatricopeptide repeat-containing protein At2g32630	integral component of membrane [GO:0016021]; membrane [GO:0016020]; plant-type vacuole [GO:0000325]; antiporter activity [GO:0015297]; transmembrane transporter activity [GO:0022857]; xenobiotic transmembrane transporter activity [GO:0042910]; xenobiotic detoxification by transmembrane export across the plasma membrane [GO:1990961]; xenobiotic transport [GO:0042908]
DESC_00023588	0.007638	P46209	usf	Protein usf	ATP binding [GO:0005524]; ubiquitin conjugating enzyme activity [GO:0061631]
DESC_00023754	0.038264	O64477	At2g19130 T20K24.15	G-type lectin S-receptor-like serine/threonine-protein kinase At2g19130, EC 2.7.11.1	integral component of membrane [GO:0016021]; ATP binding [GO:0005524]; protein serine kinase activity [GO:0106310]; protein serine/threonine kinase activity [GO:0004674]; protein serine/threonine/tyrosine kinase activity [GO:0004712]
DESC_00023767	0.045465	Q9XIF0	At1g59780 F23H11.10	Putative disease resistance protein At1g59780	nucleus [GO:0005634]; DNA binding [GO:0003677]; DNA-binding transcription factor activity [GO:0003700]; regulation of transcription, DNA-templated [GO:0006355]
DESC_00023781	0.001262	Q9FWY7	IMPA6 At1g02690 T14P4.3	Importin subunit alpha-6, IMPa-6	nucleus [GO:0005634]; DNA-binding transcription activator activity, RNA polymerase II-specific [GO:0001228]; DNA-binding transcription factor activity [GO:0003700]; protein heterodimerization activity [GO:0046982]; transcription cis-regulatory region binding [GO:0000976]; regulation of transcription, DNA-templated [GO:0006355]
DESC_00010443	0.015646	Unknown
DESC_00023894	0.007931	A0MFS5	At4g01037 A_IG002N01.30	Protein WHAT'S THIS FACTOR 1 homolog, chloroplastic	hydrolase activity [GO:0016787]; jasmonyl-Ile conjugate hydrolase activity [GO:1990206]; metal ion binding [GO:0046872]; auxin metabolic process [GO:0009850]; jasmonic acid metabolic process [GO:0009694]; regulation of systemic acquired resistance [GO:0010112]; response to jasmonic acid [GO:0009753]
DESC_00023951	0.003723	Q9LUJ0	At3g22710 MWI23.8	Putative F-box protein At3g22710	nucleus [GO:0005634]; DNA binding [GO:0003677]; DNA-binding transcription factor activity [GO:0003700]; ethylene-activated signaling pathway [GO:0009873]
DESC_00024290	0.028217	Q5UBY2	FRS1 At4g19990 F18F4.90	Protein FAR1-RELATED SEQUENCE 1	ADP binding [GO:0043531]; ATP binding [GO:0005524]; defense response [GO:0006952]
DESC_00024366	6.7e-05	Q9SUC6	FAD-OXR At4g20860 T13K14.20	Berberine bridge enzyme-like 22, AtBBE-like 22, EC 1.1.1.-	cytoplasm [GO:0005737]; nucleus [GO:0005634]; ADP binding [GO:0043531]; ATP binding [GO:0005524]; DNA-binding transcription factor activity [GO:0003700]; NAD+ nucleosidase activity [GO:0003953]; sequence-specific DNA binding [GO:0043565]; defense response [GO:0006952]; signal transduction [GO:0007165]
DESC_00024517	0.013557	Q9FWS1	AUL1 At1g75310 F1B16.14 F22H5.15	Auxilin-like protein 1	cytoplasm [GO:0005737]; intracellular membrane-bounded organelle [GO:0043231]; vesicle [GO:0031982]; clathrin binding [GO:0030276]; clathrin coat disassembly [GO:0072318]; clathrin-dependent endocytosis [GO:0072583]
DESC_00024535	0.003931	Q84JL5	INVH At3g05820 F10A16.11	Probable alkaline/neutral invertase A, chloroplastic, A/N-INVA, EC 3.2.1.26	plant-type vacuole [GO:0000325]; protein homodimerization activity [GO:0042803]; regulation of growth [GO:0040008]
DESC_00024586	0.028053	F4IDQ6	NIH At1g06670 F12K11.4	DExH-box ATP-dependent RNA helicase DExH2, EC 3.6.4.13 (DEIH-box RNA/DNA helicase, EC 3.6.4.12)	chloroplast [GO:0009507]; mRNA binding [GO:0003729]; RNA binding [GO:0003723]; Group II intron splicing [GO:0000373]; mRNA processing [GO:0006397]; photosynthesis [GO:0015979]
DESC_00025487	0.010136	Unknown
DESC_00024737	0.036925	Q9CAK1	RLM1B At1g63880 T12P18.10	Disease resistance protein RML1B, EC 3.2.2.6 (Protein RESISTANCE TO LEPTOSPHAERIA MACULANS 1B)	central vacuole [GO:0042807]; integral component of membrane [GO:0016021]; plant-type vacuole membrane [GO:0009705]; water channel activity [GO:0015250]
DESC_00024899	0.01385	F4J339
DESC_00024921	0.04152	F4J339
DESC_00025088	0.007333	Q9XIR1	At1g64840 F13O11.14	F-box/kelch-repeat protein At1g64840	integral component of membrane [GO:0016021]; peroxisome [GO:0005777]; plasma membrane [GO:0005886]; ABC-type transporter activity [GO:0140359]; ATP binding [GO:0005524]; cutin transport [GO:0080051]
DESC_00021524	0.00087	Unknown
DESC_00025253	0.036262	P0DH96	CAM4 At1g66410 F28G11.13 T27F4.1	Calmodulin-4, CaM-4	extracellular region [GO:0005576]; serine-type endopeptidase activity [GO:0004252]
DESC_00025429	0.000331	Q9XIE2	ABCG36 PDR8 PEN3 At1g59870 F23H11.19	ABC transporter G family member 36, ABC transporter ABCG.36, AtABCG36 (Pleiotropic drug resistance protein 8, AtPDR8) (Protein PENETRATION 3)
DESC_00025449	0.008854	O81016	ABCG32 PDR4 PEC1 At2g26910 F12C20.5	ABC transporter G family member 32, ABC transporter ABCG.32, AtABCG32 (Pleiotropic drug resistance protein 4) (Protein PERMEABLE CUTICLE 1)
DESC_00025742	0.018741	Q7XJT7	BSK12 SSP At2g17090 F6P23.23	Probable inactive receptor-like kinase BSK12 (Brassinosteroid-signaling kinase 12) (Protein SHORT SUSPENSOR)	mitochondrial outer membrane [GO:0005741]; lipid binding [GO:0008289]
DESC_00025854	0.006117	Q9FFS9	At5g41510 MBK23.3	Putative F-box protein At5g41510
DESC_00026941	0.007926	Unknown
DESC_00025888	0.048433	Q8RXK7	PME41 ARATH41 At4g02330 T14P8.14	Probable pectinesterase/pectinesterase inhibitor 41 [Includes: Pectinesterase inhibitor 41 (Pectin methylesterase inhibitor 41); Pectinesterase 41, PE 41, EC 3.1.1.11 (AtPMEpcrB) (Pectin methylesterase 41, AtPME41) ]	cytoplasm [GO:0005737]; metal ion binding [GO:0046872]; ribonucleoside-diphosphate reductase activity, thioredoxin disulfide as acceptor [GO:0004748]; deoxyribonucleotide biosynthetic process [GO:0009263]; DNA replication [GO:0006260]
DESC_00025924	0.004401	Q6NMM1	GOT1 At3g03180 T17B22.13	Vesicle transport protein GOT1 (Golgi transport 1)	cytosol [GO:0005829]; Golgi membrane [GO:0000139]; integral component of membrane [GO:0016021]; endoplasmic reticulum to Golgi vesicle-mediated transport [GO:0006888]; retrograde transport, endosome to Golgi [GO:0042147]
DESC_00025990	0.044395	C0HJG8		Basic secretory protease (EC 3.4.24.-) (Boswellia basic secretory protease) (BBSP)	proteolysis [GO:0006508]
DESC_00026028	0.019247	Q8VYJ7	CLPB4 CLPB-M HSP98.7 At2g25140 F13D4.100	Chaperone protein ClpB4, mitochondrial (ATP-dependent Clp protease ATP-binding subunit ClpB homolog 4) (Casein lytic proteinase B4)	DNA repair complex [GO:1990391]; mitochondrion [GO:0005739]; DNA binding [GO:0003677]; mRNA binding [GO:0003729]; single-stranded DNA binding [GO:0003697]; defense response [GO:0006952]; DNA repair [GO:0006281]; regulation of transcription, DNA-templated [GO:0006355]
DESC_00026045	0.012333	Q9XID4
DESC_00002713	0.046515	Unknown
DESC_00026270	0.006621	F4I594	RLM1A At1g64070 F22C12.17	Disease resistance protein RML1A, EC 3.2.2.6 (Protein RESISTANCE TO LEPTOSPHAERIA MACULANS 1A)	zinc ion binding [GO:0008270]; embryo development ending in seed dormancy [GO:0009793]
DESC_00026475	0.003995	Q9SJ06	At2g21930 F7D8.25	F-box protein At2g21930
DESC_00026526	0.007601	V9M398	RUN1	Disease resistance protein RUN1 (NAD(+) hydrolase RUN1, EC 3.2.2.6) (NADP(+) hydrolase RUN1, EC 3.2.2.-) (Resistance to Uncinula necator protein, MrRUN1)	metal ion binding [GO:0046872]; oxidoreductase activity, acting on diphenols and related substances as donors, oxygen as acceptor [GO:0016682]; leaf senescence [GO:0010150]
DESC_00027406	0.003625	F4HQ23	LRK10L-2.7 LRK10L2 At1g66930 F1O19.1 T4O24.2	LEAF RUST 10 DISEASE-RESISTANCE LOCUS RECEPTOR-LIKE PROTEIN KINASE-like 2.7, EC 2.7.11.1 (Probable receptor-like serine/threonine-protein kinase LRK10L-2.7)	extracellular region [GO:0005576]; aspartyl esterase activity [GO:0045330]; pectinesterase activity [GO:0030599]; pectinesterase inhibitor activity [GO:0046910]; cell wall modification [GO:0042545]; pectin catabolic process [GO:0045490]; response to brassinosteroid [GO:0009741]; response to cold [GO:0009409]; response to fungus [GO:0009620]
DESC_00027460	0.031283	Q4FE47	XBAT35 At3g23280 K14B15.19	Putative E3 ubiquitin-protein ligase XBAT35, EC 2.3.2.27 (Ankyrin repeat domain and RING finger-containing protein XBAT35) (Protein XB3 homolog 5) (RING-type E3 ubiquitin transferase XBAT35)	integral component of membrane [GO:0016021]; ABC-type transporter activity [GO:0140359]; ATP binding [GO:0005524]
DESC_00027542	0.007582	Q9FIG2	SBT4.13 At5g59120 MNC17.3	Subtilisin-like protease SBT4.13, EC 3.4.21.- (Subtilase subfamily 4 member 13, AtSBT4.13)	extracellular region [GO:0005576]; plant-type cell wall [GO:0009505]; FAD binding [GO:0071949]; oxidoreductase activity [GO:0016491]; cellular response to hypoxia [GO:0071456]; positive regulation of hydrogen peroxide biosynthetic process [GO:0010729]; response to jasmonic acid [GO:0009753]
DESC_00027620	0.003302	Q8LPS2	ACD6 At4g14400 dl3240w FCAALL.190	Protein ACCELERATED CELL DEATH 6	cytoplasm [GO:0005737]; nucleus [GO:0005634]; plasma membrane [GO:0005886]; metal ion binding [GO:0046872]; protein serine/threonine phosphatase activity [GO:0004722]; brassinosteroid mediated signaling pathway [GO:0009742]; positive regulation of brassinosteroid mediated signaling pathway [GO:1900459]; regulation of protein localization [GO:0032880]
DESC_00027668	0.00266	Q9LZ39	CAND6 At5g02630 T22P11.220	Protein CANDIDATE G-PROTEIN COUPLED RECEPTOR 6, AtCand6
DESC_00027704	0.004953	F4I902	CHS1 At1g17610 F1L3.31	Disease resistance protein CHS1, EC 3.2.2.6 (Protein CHILLING SENSITIVE 1)	integral component of membrane [GO:0016021]; plasma membrane [GO:0005886]; nitrate transmembrane transporter activity [GO:0015112]; cellular response to salt stress [GO:0071472]; nitrate assimilation [GO:0042128]; nitrate transport [GO:0015706]; oligopeptide transport [GO:0006857]; response to nematode [GO:0009624]
DESC_00027825	0.001934	Q9LDQ3	CRK34 At4g11530 F25E4.150	Cysteine-rich receptor-like protein kinase 34 (Cysteine-rich RLK34) (EC 2.7.11.1)	protein phosphorylation [GO:0006468]
ESC_00027190	0.000839	E1B328	RRS1 RCH2 RRS1-R RSH4 SLH1 WRKY52	Disease resistance protein RRS1 (Disease resistance protein RCH2) (Disease resistance protein SLH1) (Probable WRKY transcription factor 52) (Protein RPS4-homolog) (Protein SENSITIVE TO LOW HUMIDITY 1) (Resistance to Colletotrichum higginsianum 2 protein) (Resistance to Ralstonia solanacearum 1 protein) (WRKY DNA-binding protein 52)	cytosol [GO:0005829]; integral component of membrane [GO:0016021]; plasma membrane [GO:0005886]; calcium activated cation channel activity [GO:0005227]; cation channel activity [GO:0005261]; cellular hyperosmotic response [GO:0071474]; protein tetramerization [GO:0051262]; regulation of calcium ion import [GO:0090279]; response to osmotic stress [GO:0006970]

## Sheet: ST9 PSG GO
Table S9 - GO terms significantly enriched in the 275 PSGs on the branch separating the low and high elevation Descurainia
Pathway Database	GO Term	Enrichment FDR	n	Pathway Genes	Fold Enrichment	Emsembl gene names (where available)
Biological Pathway	Negative regulation of reproductive process	0.0083	6	68	12.6967	APUM9, MAF1, FRI, DMT1, AGL31
	Negative regulation of multicellular organismal process	0.0138	7	124	8.1232	CRSP, APUM9, MAF1, FRI, MT1, AGL31
	Negative regulation of post-embryonic development	0.0242	6	104	8.3017	CRSP, MAF1, FRI, DMT1, AGL31
	Negative regulation of flower development	0.0356	4	42	13.7044	MAF1, FRI, DMT1, AGL31
	Cellular response to stress	0.0356	21	1265	2.3888	IAN3, ABCG36, BGLU22, WHY2, SULTR1.2, RD29B, LTI45, PK1, ATL56, CLPB4, ARP, PER28, ERCC1, TSO2, RPP1, NPF2.3, OSCA1, MED37D, TGA2, ATJ49
Molecular Function	NAD+ nucleosidase activity	0.020662	6	127	6.79823	CHS1, RLM1B, RLM1A, RPP1, WRKY19, RPS6
	NAD(P)+ nucleosidase activity	0.020662	6	127	6.79823	CHS1, RLM1B, RLM1A, RPP1, WRKY19, RPS6
	NAD+ nucleotidase, cyclic ADP-ribose generating	0.020662	6	127	6.79823	CHS1, RLM1B, RLM1A, RPP1, WRKY19, RPS6
	ADP binding	0.003627	9	200	6.47531	CHS1, RLM1B, RLM1A, RPP1, WRKY19, RRS1, RPS6
	Protein serine kinase activity	0.046527	13	673	2.77956	LRK10L-2.7, RPK1, RBK2, LECRK11, FER, CRK34, RHS16, LRK10L-2.1, GSO2, TDR
	Protein serine/threonine kinase activity	0.028852	16	882	2.61036	LRK10L-2.7, RPK1, BSK12, RBK2, LECRK11, FER, CRK34, WRKY19, RHS16, LRK10L-2.1, GSO2, TDR

## Sheet: ST10 Comparison studies
Table S10 – The seven studies included in our comparative analysis. ω = dN/dS, GWAS = Genome Wide Association Study, PBS = Population Branch Statistic, PSGs = positively selected genes.
Species	Study location	Elevation (m)	Reference	Comparison level	Statistical test	N PSGs (% of proteome)
Arabidopsis helleri subsp. gemmifera	Mt. Ibuki, Japan	200-1,100	Kubota et al., 2015	Population	GWAS	281 (0.86)
Arabidopsis lyrata	Norway	10-1,360	Hämälä and Savolainen, 2019	Population	PBS	423 (1.29)
Arabidopsis thaliana	Italian Alps	580-2,350	Günther et al., 2016	Population	π and Tajima's D	19 (0.07)
Crucihimalaya himalaica	Himalayas	ca. 4,000	Zhang et al., 2019	Family	ω	610 (2.26)
Crucihimalaya lasiocarpa	Qinghai–Tibet Plateau	ca. 4,000	Feng et al., 2022	Genus	ω	403 (1.67)
Draba nivalis	Arctic (Alaska)	1,419-1,990	Nowak et al., 2021	Family	ω	969 (2.89)
Lepidium meyenii	Central Andes	2,350-4,500	Zhang et al., 2016	Family	ω	74 (0.07)

[truncated: 2 more sheets: ST11 Overlap, ST12 GO PSG DvD]
